# Supplementary material for: 3-Acetyl-1-(3-methyl­phen­yl)-5-phenyl-1H-pyrazole-4-carbonitrile
Source: Acta Crystallogr Sect E Struct Rep Online. 2012 Jan 21;68(Pt 2):o485–6. doi: 10.1107/S160053681200181X (PMC3275233; doi:10.1107/S160053681200181X)
Supplement: Supplementary file 1 [file e-68-0o485-sup1.cif]

##############################################################################
#                                                                            #
# This CIF contains the data in a paper accepted for publication in          #
# Acta Crystallographica Section E. It conforms to the requirements of       #
# Notes for Authors for Acta Crystallographica Section E, and has been       #
# peer reviewed under the auspices of the IUCr Commission on Journals.       #
#                                                                            #
# Full details of the Crystallographic Information File format               #
# are given in the paper "The Crystallographic Information File (CIF):       #
# a New Standard Archive File for Crystallography" by S. R. Hall, F. H.      #
# Allen and I. D. Brown [Acta Cryst. (1991), A47, 655-685].                  #
#                                                                            #
# The current version of the core CIF dictionary is obtainable from          #
# ftp://ftp.iucr.org/pub/cif_core.dic.                                       #
#                                                                            #
# Software is freely available for graphical display of the structure(s)     #
# in this CIF. For information consult the CIF software page                 #
# http://www.iucr.org/resources/cif/software.                                #
#                                                                            #
# This file may be used for bona fide research purposes within the           #
# scientific community so long as proper attribution is given to the journal # 
# article from which it was obtained.                                        #
#                                                                            #
##############################################################################
data_global
_audit_creation_method     'form.cif (version 2.0)'
_journal_data_validation_number     ?
_journal_date_recd_electronic     2012-01-13
_journal_date_accepted     2012-01-15
_journal_name_full     'Acta Crystallographica, Section E'
_journal_year     2012
_journal_volume     68
_journal_issue      2
_journal_page_first     o485
_journal_page_last     o486
_journal_paper_category     QO
_journal_paper_doi     10.1107/S160053681200181X
_journal_coeditor_code     HB6607
_publ_contact_author_name     'Prof. Fun, Hoong-Kun'
_publ_contact_author_address
;
      X-ray Crystallography Unit
      School of Physics
      Universiti Sains Malaysia
      11800 USM, Penang
      MALAYSIA
;
_publ_contact_author_email     'hkfun@usm.my'
_publ_contact_author_fax     '604 6579150'
_publ_contact_author_phone     '604 6533652'
_publ_section_title
;
3-Acetyl-1-(3-methylphenyl)-5-phenyl-1<i>H</i>-pyrazole-4-carbonitrile
;
loop_
    _publ_author_name
    _publ_author_footnote
    _publ_author_address
    'Hatem A. Abdel-Aziz' ?
;
      Department of Pharmaceutical Chemistry
      College of Pharmacy
      King Saud University
      PO Box 2457, Riyadh 11451
      Saudi Arabia
;
    'Abdul-Rahman M. Al-Obaid' ?
;
      Department of Pharmaceutical Chemistry
      College of Pharmacy
      King Saud University
      PO Box 2457, Riyadh 11451
      Saudi Arabia
;
    'Hazem A. Ghabbour' ?
;
      Department of Pharmaceutical Chemistry
      College of Pharmacy
      King Saud University
      PO Box 2457, Riyadh 11451
      Saudi Arabia
;
    'Madhukar Hemamalini' ?
;
      X-ray Crystallography Unit
      School of Physics
      Universiti Sains Malaysia
      11800 USM, Penang
      Malaysia
;
    'Hoong-Kun Fun'
;
      Visiting Professor, College of Pharmacy, King Saud University,
      PO Box 2457, Riyadh 11451, Saudi Arabia.
      Thomson Reuters ResearcherID: A-3561-2009.
;
;
      X-ray Crystallography Unit
      School of Physics
      Universiti Sains Malaysia
      11800 USM, Penang
      Malaysia
;
data_I
_audit_creation_method     SHELXL-97
_chemical_name_systematic
;
3-Acetyl-1-(3-methylphenyl)-5-phenyl-1<i>H</i>-pyrazole-4-carbonitrile
;
_chemical_name_common     ?
_chemical_formula_moiety     'C19 H15 N3 O'
_chemical_formula_sum     'C19 H15 N3 O'
_chemical_formula_iupac     'C19 H15 N3 O'
_chemical_formula_weight     301.34
_chemical_melting_point     ?
_symmetry_cell_setting     monoclinic
_symmetry_space_group_name_H-M     'P 21/c'
_symmetry_space_group_name_Hall     '-P 2ybc'
loop_
    _symmetry_equiv_pos_as_xyz
    'x, y, z'
    '-x, y+1/2, -z+1/2'
    '-x, -y, -z'
    'x, -y-1/2, z-1/2'
_cell_length_a     11.8544(8)
_cell_length_b     7.6731(6)
_cell_length_c     17.4048(15)
_cell_angle_alpha     90.00
_cell_angle_beta     96.202(6)
_cell_angle_gamma     90.00
_cell_volume     1573.9(2)
_cell_formula_units_Z     4
_cell_measurement_reflns_used     1651
_cell_measurement_theta_min     6.31
_cell_measurement_theta_max     66.48
_cell_measurement_temperature     296(2)
_exptl_crystal_description     block
_exptl_crystal_colour     colourless
_exptl_crystal_size_max     0.55
_exptl_crystal_size_mid     0.21
_exptl_crystal_size_min     0.16
_exptl_crystal_density_diffrn     1.272
_exptl_crystal_density_meas     ?
_exptl_crystal_density_method     'not measured'
_exptl_crystal_F_000     632
_exptl_absorpt_coefficient_mu     0.646
_exptl_absorpt_correction_type     multi-scan
_exptl_absorpt_process_details     '(SADABS; Bruker, 2009)'
_exptl_absorpt_correction_T_min     0.7170
_exptl_absorpt_correction_T_max     0.9015
_exptl_special_details     ?
_diffrn_ambient_temperature     296(2)
_diffrn_radiation_type     CuK\a
_diffrn_radiation_wavelength     1.54178
_diffrn_radiation_source     'fine-focus sealed tube'
_diffrn_radiation_monochromator     graphite
_diffrn_measurement_device_type     'Bruker SMART APEXII CCD'
_diffrn_measurement_method     '\f and \w scans'
_diffrn_detector_area_resol_mean     .
_diffrn_reflns_number     8352
_diffrn_reflns_av_R_equivalents     0.0906
_diffrn_reflns_av_sigmaI/netI     0.1373
_diffrn_reflns_theta_min     3.75
_diffrn_reflns_theta_max     67.43
_diffrn_reflns_theta_full     67.43
_diffrn_measured_fraction_theta_max     0.981
_diffrn_measured_fraction_theta_full     0.981
_diffrn_reflns_limit_h_min     -11
_diffrn_reflns_limit_h_max     14
_diffrn_reflns_limit_k_min     -9
_diffrn_reflns_limit_k_max     8
_diffrn_reflns_limit_l_min     -19
_diffrn_reflns_limit_l_max     20
_diffrn_standards_number     0
_diffrn_standards_interval_count     .
_diffrn_standards_interval_time     .
_diffrn_standards_decay_%     ?
_refine_special_details
;
 Refinement of F^2^ against ALL reflections.  The weighted R-factor wR and
 goodness of fit S are based on F^2^, conventional R-factors R are based
 on F, with F set to zero for negative F^2^. The threshold expression of
 F^2^ > 2\s(F^2^) is used only for calculating R-factors(gt) etc. and is
 not relevant to the choice of reflections for refinement.  R-factors based
 on F^2^ are statistically about twice as large as those based on F, and R-
 factors based on ALL data will be even larger.
;
_reflns_number_total     2776
_reflns_number_gt     1804
_reflns_threshold_expression     I>2\s(I)
_refine_ls_structure_factor_coef     Fsqd
_refine_ls_matrix_type     full
_refine_ls_R_factor_all     0.1326
_refine_ls_R_factor_gt     0.0589
_refine_ls_wR_factor_gt     0.1743
_refine_ls_wR_factor_ref     0.2273
_refine_ls_goodness_of_fit_ref     1.054
_refine_ls_restrained_S_all     1.054
_refine_ls_number_reflns     2776
_refine_ls_number_parameters     209
_refine_ls_number_restraints     0
_refine_ls_hydrogen_treatment     constr
_refine_ls_weighting_scheme     calc
_refine_ls_weighting_details
         'calc w=1/[\s^2^(Fo^2^)+(0.1264P)^2^+0.0573P] where P=(Fo^2^+2Fc^2^)/3'
_atom_sites_solution_hydrogens     geom
_atom_sites_solution_primary     direct
_atom_sites_solution_secondary     difmap
_refine_ls_shift/su_max     ?
_refine_ls_shift/su_max_lt     0.001
_refine_ls_shift/su_mean     0.000
_refine_diff_density_max     0.271
_refine_diff_density_min     -0.366
_refine_ls_extinction_method     'SHELXTL (Sheldrick, 2008)'
_refine_ls_extinction_coef     0.0042(13)
_refine_ls_extinction_expression
                                  'Fc^*^=kFc[1+0.001xFc^2^\l^3^/sin(2\q)]^-1/4^'
loop_
    _atom_type_symbol
    _atom_type_description
    _atom_type_scat_dispersion_real
    _atom_type_scat_dispersion_imag
    _atom_type_scat_source
    'C' 'C' 0.0181 0.0091
                         'International Tables Vol C Tables 4.2.6.8 and 6.1.1.4'
    'H' 'H' 0.0000 0.0000
                         'International Tables Vol C Tables 4.2.6.8 and 6.1.1.4'
    'N' 'N' 0.0311 0.0180
                         'International Tables Vol C Tables 4.2.6.8 and 6.1.1.4'
    'O' 'O' 0.0492 0.0322
                         'International Tables Vol C Tables 4.2.6.8 and 6.1.1.4'
_computing_data_collection     'APEX2 (Bruker, 2009)'
_computing_cell_refinement     'SAINT (Bruker, 2009)'
_computing_data_reduction     'SAINT (Bruker, 2009)'
_computing_structure_solution     'SHELXTL (Sheldrick, 2008)'
_computing_structure_refinement     'SHELXTL (Sheldrick, 2008)'
_computing_molecular_graphics     'SHELXTL (Sheldrick, 2008)'
_computing_publication_material
                             'SHELXTL (Sheldrick, 2008) and PLATON (Spek, 2009)'
loop_
    _atom_site_type_symbol
    _atom_site_label
    _atom_site_fract_x
    _atom_site_fract_y
    _atom_site_fract_z
    _atom_site_U_iso_or_equiv
    _atom_site_adp_type
    _atom_site_calc_flag
    _atom_site_refinement_flags
    _atom_site_occupancy
    _atom_site_symmetry_multiplicity
    _atom_site_disorder_assembly
    _atom_site_disorder_group
    C C1 0.18649(19) -0.0026(3) 0.85181(12) 0.0503(7) Uani d . 1 1 . .
    H H1A 0.2331 -0.0955 0.8688 0.060 Uiso calc R 1 1 . .
    C C2 0.0758(2) 0.0011(3) 0.86879(13) 0.0550(7) Uani d . 1 1 . .
    C C3 0.0088(2) 0.1432(3) 0.84253(14) 0.0586(7) Uani d . 1 1 . .
    H H3A -0.0662 0.1492 0.8534 0.070 Uiso calc R 1 1 . .
    C C4 0.0527(2) 0.2746(3) 0.80077(14) 0.0590(7) Uani d . 1 1 . .
    H H4A 0.0064 0.3677 0.7837 0.071 Uiso calc R 1 1 . .
    C C5 0.1629(2) 0.2711(3) 0.78384(13) 0.0538(6) Uani d . 1 1 . .
    H H5A 0.1924 0.3604 0.7559 0.065 Uiso calc R 1 1 . .
    C C6 0.22883(19) 0.1295(3) 0.80997(12) 0.0461(6) Uani d . 1 1 . .
    N N1 0.34545(16) 0.1197(2) 0.79402(11) 0.0489(6) Uani d . 1 1 . .
    N N2 0.42757(17) 0.1217(2) 0.85538(11) 0.0523(6) Uani d . 1 1 . .
    C C9 0.5249(2) 0.1171(3) 0.82443(14) 0.0482(6) Uani d . 1 1 . .
    C C10 0.5062(2) 0.1118(3) 0.74350(13) 0.0496(7) Uani d . 1 1 . .
    C C11 0.38934(19) 0.1128(2) 0.72492(13) 0.0458(6) Uani d . 1 1 . .
    C C12 0.32137(19) 0.1023(3) 0.64932(13) 0.0480(6) Uani d . 1 1 . .
    C C13 0.2211(2) 0.0089(3) 0.63772(13) 0.0521(6) Uani d . 1 1 . .
    H H13A 0.1937 -0.0474 0.6792 0.062 Uiso calc R 1 1 . .
    C C14 0.1610(2) -0.0016(3) 0.56516(14) 0.0615(7) Uani d . 1 1 . .
    H H14A 0.0931 -0.0634 0.5583 0.074 Uiso calc R 1 1 . .
    C C15 0.2016(2) 0.0791(4) 0.50341(16) 0.0684(8) Uani d . 1 1 . .
    H H15A 0.1609 0.0724 0.4547 0.082 Uiso calc R 1 1 . .
    C C16 0.3012(2) 0.1689(3) 0.51313(15) 0.0687(8) Uani d . 1 1 . .
    H H16A 0.3289 0.2213 0.4708 0.082 Uiso calc R 1 1 . .
    C C17 0.3613(2) 0.1829(3) 0.58552(13) 0.0588(7) Uani d . 1 1 . .
    H H17A 0.4286 0.2462 0.5918 0.071 Uiso calc R 1 1 . .
    C C18 0.5895(2) 0.1047(3) 0.69062(17) 0.0593(7) Uani d . 1 1 . .
    N N4 0.6559(2) 0.1033(3) 0.64697(16) 0.0835(8) Uani d . 1 1 . .
    C C20 0.6343(2) 0.1168(3) 0.87444(16) 0.0569(7) Uani d . 1 1 . .
    O O1 0.72089(16) 0.0876(3) 0.84499(12) 0.0754(6) Uani d . 1 1 . .
    C C23 0.0279(3) -0.1453(4) 0.91259(19) 0.0857(10) Uani d . 1 1 . .
    H H23A 0.0861 -0.2303 0.9263 0.129 Uiso calc R 1 1 . .
    H H23D -0.0337 -0.1989 0.8808 0.129 Uiso calc R 1 1 . .
    H H23B 0.0008 -0.1002 0.9587 0.129 Uiso calc R 1 1 . .
    C C21 0.6332(2) 0.1535(4) 0.95825(15) 0.0720(8) Uani d . 1 1 . .
    H H21A 0.7093 0.1493 0.9834 0.108 Uiso calc R 1 1 . .
    H H21B 0.5877 0.0677 0.9806 0.108 Uiso calc R 1 1 . .
    H H21C 0.6018 0.2672 0.9648 0.108 Uiso calc R 1 1 . .
loop_
    _atom_site_aniso_label
    _atom_site_aniso_U_11
    _atom_site_aniso_U_22
    _atom_site_aniso_U_33
    _atom_site_aniso_U_12
    _atom_site_aniso_U_13
    _atom_site_aniso_U_23
    C1 0.0445(16) 0.0626(13) 0.0437(14) 0.0026(10) 0.0046(11) 0.0018(9)
    C2 0.0493(16) 0.0690(14) 0.0472(13) -0.0093(11) 0.0078(11) -0.0001(10)
    C3 0.0421(15) 0.0816(16) 0.0528(15) 0.0036(11) 0.0086(12) -0.0018(11)
    C4 0.0484(16) 0.0692(14) 0.0592(16) 0.0083(12) 0.0045(12) 0.0040(11)
    C5 0.0506(15) 0.0614(13) 0.0499(14) 0.0022(11) 0.0078(11) 0.0052(10)
    C6 0.0397(15) 0.0631(12) 0.0358(13) 0.0000(9) 0.0048(10) -0.0027(9)
    N1 0.0401(12) 0.0642(11) 0.0426(12) 0.0001(8) 0.0054(9) -0.0009(8)
    N2 0.0423(13) 0.0694(12) 0.0443(12) -0.0013(9) 0.0009(10) -0.0006(8)
    C9 0.0412(15) 0.0551(12) 0.0491(15) -0.0021(9) 0.0083(11) -0.0004(9)
    C10 0.0449(15) 0.0538(12) 0.0515(15) 0.0006(9) 0.0112(11) -0.0009(9)
    C11 0.0479(16) 0.0495(11) 0.0413(14) -0.0013(9) 0.0105(11) 0.0015(8)
    C12 0.0470(15) 0.0528(12) 0.0452(14) 0.0058(9) 0.0100(11) -0.0015(8)
    C13 0.0524(15) 0.0598(13) 0.0446(13) 0.0006(11) 0.0080(11) -0.0033(9)
    C14 0.0573(17) 0.0707(15) 0.0553(15) 0.0001(12) 0.0007(13) -0.0077(12)
    C15 0.074(2) 0.0811(17) 0.0479(16) 0.0099(14) -0.0039(14) -0.0015(12)
    C16 0.083(2) 0.0761(16) 0.0487(16) 0.0035(14) 0.0133(14) 0.0132(12)
    C17 0.0654(17) 0.0610(14) 0.0510(15) -0.0043(11) 0.0112(12) 0.0052(10)
    C18 0.0510(18) 0.0670(15) 0.0610(18) -0.0022(11) 0.0110(14) -0.0011(11)
    N4 0.0713(18) 0.1056(18) 0.0788(19) 0.0031(13) 0.0314(15) 0.0018(13)
    C20 0.0425(16) 0.0623(14) 0.0655(17) -0.0066(11) 0.0044(13) 0.0035(11)
    O1 0.0429(13) 0.0973(14) 0.0857(15) -0.0028(9) 0.0053(11) -0.0070(10)
    C23 0.077(2) 0.096(2) 0.088(2) -0.0160(16) 0.0272(18) 0.0198(16)
    C21 0.0598(17) 0.0930(19) 0.0603(17) -0.0084(14) -0.0071(14) -0.0044(14)
_geom_special_details
;
 All s.u.'s (except the s.u. in the dihedral angle between two l.s. planes)
 are estimated using the full covariance matrix.  The cell s.u.'s are taken
 into account individually in the estimation of s.u.'s in distances, angles
 and torsion angles; correlations between s.u.'s in cell parameters are only
 used when they are defined by crystal symmetry.  An approximate (isotropic)
 treatment of cell s.u.'s is used for estimating s.u.'s involving l.s. planes.
;
loop_
    _geom_bond_atom_site_label_1
    _geom_bond_atom_site_label_2
    _geom_bond_site_symmetry_2
    _geom_bond_distance
    _geom_bond_publ_flag
    C1 C6 . 1.375(3) ?
    C1 C2 . 1.376(3) ?
    C1 H1A . 0.9300 ?
    C2 C3 . 1.396(3) ?
    C2 C23 . 1.503(4) ?
    C3 C4 . 1.377(3) ?
    C3 H3A . 0.9300 ?
    C4 C5 . 1.370(3) ?
    C4 H4A . 0.9300 ?
    C5 C6 . 1.386(3) ?
    C5 H5A . 0.9300 ?
    C6 N1 . 1.441(3) ?
    N1 C11 . 1.362(3) ?
    N1 N2 . 1.365(3) ?
    N2 C9 . 1.325(3) ?
    C9 C10 . 1.403(3) ?
    C9 C20 . 1.482(3) ?
    C10 C11 . 1.388(3) ?
    C10 C18 . 1.422(4) ?
    C11 C12 . 1.469(3) ?
    C12 C13 . 1.384(3) ?
    C12 C17 . 1.398(3) ?
    C13 C14 . 1.384(3) ?
    C13 H13A . 0.9300 ?
    C14 C15 . 1.372(4) ?
    C14 H14A . 0.9300 ?
    C15 C16 . 1.362(4) ?
    C15 H15A . 0.9300 ?
    C16 C17 . 1.383(4) ?
    C16 H16A . 0.9300 ?
    C17 H17A . 0.9300 ?
    C18 N4 . 1.151(3) ?
    C20 O1 . 1.217(3) ?
    C20 C21 . 1.487(4) ?
    C23 H23A . 0.9600 ?
    C23 H23D . 0.9600 ?
    C23 H23B . 0.9600 ?
    C21 H21A . 0.9600 ?
    C21 H21B . 0.9600 ?
    C21 H21C . 0.9600 ?
loop_
    _geom_angle_atom_site_label_1
    _geom_angle_atom_site_label_2
    _geom_angle_atom_site_label_3
    _geom_angle_site_symmetry_1
    _geom_angle_site_symmetry_3
    _geom_angle
    _geom_angle_publ_flag
    C6 C1 C2 . . 120.6(2) ?
    C6 C1 H1A . . 119.7 ?
    C2 C1 H1A . . 119.7 ?
    C1 C2 C3 . . 117.9(2) ?
    C1 C2 C23 . . 121.0(2) ?
    C3 C2 C23 . . 121.2(2) ?
    C4 C3 C2 . . 120.7(2) ?
    C4 C3 H3A . . 119.6 ?
    C2 C3 H3A . . 119.6 ?
    C5 C4 C3 . . 121.5(2) ?
    C5 C4 H4A . . 119.3 ?
    C3 C4 H4A . . 119.3 ?
    C4 C5 C6 . . 117.5(2) ?
    C4 C5 H5A . . 121.3 ?
    C6 C5 H5A . . 121.3 ?
    C1 C6 C5 . . 121.8(2) ?
    C1 C6 N1 . . 118.43(19) ?
    C5 C6 N1 . . 119.8(2) ?
    C11 N1 N2 . . 112.52(19) ?
    C11 N1 C6 . . 129.64(18) ?
    N2 N1 C6 . . 117.81(19) ?
    C9 N2 N1 . . 105.08(19) ?
    N2 C9 C10 . . 111.1(2) ?
    N2 C9 C20 . . 120.4(2) ?
    C10 C9 C20 . . 128.5(3) ?
    C11 C10 C9 . . 106.2(2) ?
    C11 C10 C18 . . 126.5(2) ?
    C9 C10 C18 . . 127.3(2) ?
    N1 C11 C10 . . 105.15(19) ?
    N1 C11 C12 . . 124.6(2) ?
    C10 C11 C12 . . 130.2(2) ?
    C13 C12 C17 . . 118.2(2) ?
    C13 C12 C11 . . 122.6(2) ?
    C17 C12 C11 . . 119.2(2) ?
    C14 C13 C12 . . 120.8(2) ?
    C14 C13 H13A . . 119.6 ?
    C12 C13 H13A . . 119.6 ?
    C15 C14 C13 . . 120.0(2) ?
    C15 C14 H14A . . 120.0 ?
    C13 C14 H14A . . 120.0 ?
    C16 C15 C14 . . 120.3(2) ?
    C16 C15 H15A . . 119.9 ?
    C14 C15 H15A . . 119.9 ?
    C15 C16 C17 . . 120.5(2) ?
    C15 C16 H16A . . 119.8 ?
    C17 C16 H16A . . 119.8 ?
    C16 C17 C12 . . 120.2(2) ?
    C16 C17 H17A . . 119.9 ?
    C12 C17 H17A . . 119.9 ?
    N4 C18 C10 . . 178.1(3) ?
    O1 C20 C9 . . 118.5(2) ?
    O1 C20 C21 . . 123.0(2) ?
    C9 C20 C21 . . 118.4(3) ?
    C2 C23 H23A . . 109.5 ?
    C2 C23 H23D . . 109.5 ?
    H23A C23 H23D . . 109.5 ?
    C2 C23 H23B . . 109.5 ?
    H23A C23 H23B . . 109.5 ?
    H23D C23 H23B . . 109.5 ?
    C20 C21 H21A . . 109.5 ?
    C20 C21 H21B . . 109.5 ?
    H21A C21 H21B . . 109.5 ?
    C20 C21 H21C . . 109.5 ?
    H21A C21 H21C . . 109.5 ?
    H21B C21 H21C . . 109.5 ?
loop_
    _geom_torsion_atom_site_label_1
    _geom_torsion_atom_site_label_2
    _geom_torsion_atom_site_label_3
    _geom_torsion_atom_site_label_4
    _geom_torsion_site_symmetry_1
    _geom_torsion_site_symmetry_2
    _geom_torsion_site_symmetry_3
    _geom_torsion_site_symmetry_4
    _geom_torsion
    _geom_torsion_publ_flag
    C6 C1 C2 C3 . . . . -0.3(3) ?
    C6 C1 C2 C23 . . . . 178.3(2) ?
    C1 C2 C3 C4 . . . . 0.2(3) ?
    C23 C2 C3 C4 . . . . -178.4(3) ?
    C2 C3 C4 C5 . . . . -0.3(4) ?
    C3 C4 C5 C6 . . . . 0.4(4) ?
    C2 C1 C6 C5 . . . . 0.4(3) ?
    C2 C1 C6 N1 . . . . 179.76(18) ?
    C4 C5 C6 C1 . . . . -0.5(3) ?
    C4 C5 C6 N1 . . . . -179.78(19) ?
    C1 C6 N1 C11 . . . . 119.3(2) ?
    C5 C6 N1 C11 . . . . -61.3(3) ?
    C1 C6 N1 N2 . . . . -62.6(2) ?
    C5 C6 N1 N2 . . . . 116.7(2) ?
    C11 N1 N2 C9 . . . . 0.4(2) ?
    C6 N1 N2 C9 . . . . -177.99(17) ?
    N1 N2 C9 C10 . . . . -0.1(2) ?
    N1 N2 C9 C20 . . . . -179.71(19) ?
    N2 C9 C10 C11 . . . . -0.2(2) ?
    C20 C9 C10 C11 . . . . 179.4(2) ?
    N2 C9 C10 C18 . . . . -179.5(2) ?
    C20 C9 C10 C18 . . . . 0.0(4) ?
    N2 N1 C11 C10 . . . . -0.5(2) ?
    C6 N1 C11 C10 . . . . 177.65(19) ?
    N2 N1 C11 C12 . . . . 177.50(17) ?
    C6 N1 C11 C12 . . . . -4.4(3) ?
    C9 C10 C11 N1 . . . . 0.4(2) ?
    C18 C10 C11 N1 . . . . 179.7(2) ?
    C9 C10 C11 C12 . . . . -177.45(19) ?
    C18 C10 C11 C12 . . . . 1.9(3) ?
    N1 C11 C12 C13 . . . . -36.0(3) ?
    C10 C11 C12 C13 . . . . 141.5(2) ?
    N1 C11 C12 C17 . . . . 146.9(2) ?
    C10 C11 C12 C17 . . . . -35.6(3) ?
    C17 C12 C13 C14 . . . . -1.1(3) ?
    C11 C12 C13 C14 . . . . -178.3(2) ?
    C12 C13 C14 C15 . . . . 0.9(4) ?
    C13 C14 C15 C16 . . . . 0.3(4) ?
    C14 C15 C16 C17 . . . . -1.3(4) ?
    C15 C16 C17 C12 . . . . 1.1(4) ?
    C13 C12 C17 C16 . . . . 0.2(3) ?
    C11 C12 C17 C16 . . . . 177.4(2) ?
    N2 C9 C20 O1 . . . . 169.6(2) ?
    C10 C9 C20 O1 . . . . -9.9(3) ?
    N2 C9 C20 C21 . . . . -10.8(3) ?
    C10 C9 C20 C21 . . . . 169.7(2) ?
loop_
    _geom_hbond_atom_site_label_D
    _geom_hbond_atom_site_label_H
    _geom_hbond_atom_site_label_A
    _geom_hbond_site_symmetry_A
    _geom_hbond_distance_DH
    _geom_hbond_distance_HA
    _geom_hbond_distance_DA
    _geom_hbond_angle_DHA
    _geom_hbond_publ_flag
    C3 H3A O1 1_455 0.93 2.56 3.444(3) 160 yes
_iucr_refine_instructions_details
;
TITL hatem1 in P2(1)/c (RT)
CELL 1.54178  11.8544   7.6731  17.4048  90.000  96.202  90.000
ZERR    4.00   0.0008   0.0006   0.0015   0.000   0.006   0.000
LATT  1
SYMM -X, 0.5+Y, 0.5-Z
SFAC C H N O
UNIT 76 60 12 4
TEMP 23.000
SIZE 0.164 0.207 0.552
omit -4
L.S. 10
BOND $H
ACTA
CONF
FMAP 2
PLAN 20
WGHT      0.1264      0.0573
EXTI    0.004165
FVAR       0.65739
C1    1    0.186489   -0.002642    0.851805    11.00000    0.04452    0.06258 =
         0.04367    0.00179    0.00458    0.00262
AFIX  43
H1A   2    0.233097   -0.095482    0.868798    11.00000   -1.20000
AFIX   0
C2    1    0.075771    0.001100    0.868789    11.00000    0.04934    0.06895 =
         0.04715   -0.00015    0.00784   -0.00927
C3    1    0.008835    0.143207    0.842528    11.00000    0.04207    0.08159 =
         0.05279   -0.00177    0.00856    0.00361
AFIX  43
H3A   2   -0.066191    0.149210    0.853359    11.00000   -1.20000
AFIX   0
C4    1    0.052672    0.274570    0.800767    11.00000    0.04841    0.06924 =
         0.05919    0.00401    0.00451    0.00834
AFIX  43
H4A   2    0.006435    0.367740    0.783661    11.00000   -1.20000
AFIX   0
C5    1    0.162906    0.271116    0.783843    11.00000    0.05063    0.06142 =
         0.04986    0.00523    0.00779    0.00223
AFIX  43
H5A   2    0.192363    0.360409    0.755884    11.00000   -1.20000
AFIX   0
C6    1    0.228831    0.129528    0.809969    11.00000    0.03967    0.06309 =
         0.03576   -0.00269    0.00484   -0.00002
N1    3    0.345453    0.119657    0.794019    11.00000    0.04010    0.06424 =
         0.04264   -0.00091    0.00536    0.00015
N2    3    0.427574    0.121671    0.855380    11.00000    0.04233    0.06941 =
         0.04427   -0.00064    0.00088   -0.00132
C9    1    0.524872    0.117115    0.824433    11.00000    0.04116    0.05508 =
         0.04912   -0.00045    0.00835   -0.00209
C10   1    0.506232    0.111792    0.743501    11.00000    0.04488    0.05375 =
         0.05149   -0.00095    0.01123    0.00061
C11   1    0.389340    0.112785    0.724923    11.00000    0.04785    0.04951 =
         0.04131    0.00151    0.01053   -0.00132
C12   1    0.321373    0.102306    0.649324    11.00000    0.04699    0.05277 =
         0.04519   -0.00151    0.01001    0.00581
C13   1    0.221074    0.008937    0.637725    11.00000    0.05241    0.05978 =
         0.04460   -0.00332    0.00798    0.00057
AFIX  43
H13A  2    0.193716   -0.047431    0.679237    11.00000   -1.20000
AFIX   0
C14   1    0.160989   -0.001615    0.565162    11.00000    0.05733    0.07073 =
         0.05527   -0.00765    0.00071    0.00011
AFIX  43
H14A  2    0.093149   -0.063378    0.558263    11.00000   -1.20000
AFIX   0
C15   1    0.201555    0.079084    0.503414    11.00000    0.07389    0.08112 =
         0.04794   -0.00150   -0.00388    0.00988
AFIX  43
H15A  2    0.160887    0.072422    0.454724    11.00000   -1.20000
AFIX   0
C16   1    0.301162    0.168935    0.513130    11.00000    0.08269    0.07612 =
         0.04865    0.01321    0.01325    0.00346
AFIX  43
H16A  2    0.328924    0.221266    0.470793    11.00000   -1.20000
AFIX   0
C17   1    0.361328    0.182909    0.585524    11.00000    0.06536    0.06097 =
         0.05100    0.00519    0.01116   -0.00434
AFIX  43
H17A  2    0.428613    0.246170    0.591766    11.00000   -1.20000
AFIX   0
C18   1    0.589509    0.104709    0.690625    11.00000    0.05096    0.06696 =
         0.06095   -0.00107    0.01104   -0.00216
N4    3    0.655896    0.103315    0.646972    11.00000    0.07128    0.10560 =
         0.07882    0.00181    0.03138    0.00313
C20   1    0.634269    0.116837    0.874440    11.00000    0.04254    0.06232 =
         0.06554    0.00352    0.00438   -0.00657
O1    4    0.720890    0.087609    0.844991    11.00000    0.04288    0.09735 =
         0.08568   -0.00704    0.00533   -0.00282
C23   1    0.027914   -0.145285    0.912588    11.00000    0.07734    0.09582 =
         0.08801    0.01985    0.02715   -0.01601
AFIX  33
H23A  2    0.086053   -0.230286    0.926263    11.00000   -1.50000
H23D  2   -0.033728   -0.198857    0.880805    11.00000   -1.50000
H23B  2    0.000842   -0.100231    0.958677    11.00000   -1.50000
AFIX   0
C21   1    0.633154    0.153505    0.958249    11.00000    0.05977    0.09297 =
         0.06028   -0.00436   -0.00714   -0.00841
AFIX  33
H21A  2    0.709281    0.149349    0.983392    11.00000   -1.50000
H21B  2    0.587700    0.067655    0.980645    11.00000   -1.50000
H21C  2    0.601760    0.267184    0.964815    11.00000   -1.50000
HKLF 4
REM  hatem1 in P2(1)/c (RT)
REM R1 =  0.0589 for   1804 Fo > 4sig(Fo)  and  0.1326 for all   2776 data
REM    209 parameters refined using      0 restraints
END
REM Highest difference peak  0.271,  deepest hole -0.366,  1-sigma level  0.072
Q1    1   0.2863  0.1130  0.8005  11.00000  0.05    0.27
Q2    1   0.5419  0.1153  0.7214  11.00000  0.05    0.26
Q3    1   0.3606  0.1030  0.6259  11.00000  0.05    0.25
Q4    1   0.1255  0.1609  0.5952  11.00000  0.05    0.25
Q5    1   0.6836  0.1142  0.8544  11.00000  0.05    0.25
Q6    1   0.6629  0.1681  0.8401  11.00000  0.05    0.25
Q7    1   0.5046  0.1511  0.7770  11.00000  0.05    0.24
Q8    1   0.2360 -0.0067  0.8972  11.00000  0.05    0.24
Q9    1   0.1475 -0.4158  0.8366  11.00000  0.05    0.23
Q10   1   0.6394  0.1322  0.6809  11.00000  0.05    0.23
Q11   1   0.4839 -0.0824  0.8267  11.00000  0.05    0.23
Q12   1  -0.1212  0.0992  0.8293  11.00000  0.05    0.23
Q13   1   0.0364 -0.2610  0.8748  11.00000  0.05    0.23
Q14   1   0.1265  0.0065  0.8632  11.00000  0.05    0.23
Q15   1   0.5693  0.0554  0.8408  11.00000  0.05    0.22
Q16   1   0.7698  0.1081  0.8635  11.00000  0.05    0.22
Q17   1   0.3757  0.0629  0.7547  11.00000  0.05    0.22
Q18   1   0.1963  0.0736  0.8239  11.00000  0.05    0.22
Q19   1  -0.1072  0.1970  0.7075  11.00000  0.05    0.21
Q20   1   0.5406 -0.0090  0.8391  11.00000  0.05    0.21
;
