# Supplementary material for: 3-Acetyl-1-(3-methyl­phen­yl)-5-phenyl-1H-pyrazole-4-carbonitrile
Source: Acta Crystallogr Sect E Struct Rep Online. 2012 Jan 21;68(Pt 2):o485–6. doi: 10.1107/S160053681200181X (PMC3275233; doi:10.1107/S160053681200181X)
Supplement: Supplementary file 2 [file e-68-0o485-Isup2.hkl]

#
# h,k,l, Fc-squared, Fo-squared, sigma(Fo-squared) and status flag
#
data_I
_shelx_title ' hatem1 in P2(1)/c (RT)'
_shelx_refln_list_code          4
_shelx_F_calc_maximum      172.57
_exptl_crystal_F_000       632.00
_reflns_d_resolution_high  0.8348
 
loop_
 _symmetry_equiv_pos_as_xyz
 'x, y, z'
 '-x, y+1/2, -z+1/2'
 '-x, -y, -z'
 'x, -y-1/2, z-1/2'
 
_cell_length_a    11.8544
_cell_length_b     7.6731
_cell_length_c    17.4048
_cell_angle_alpha  90.000
_cell_angle_beta   96.202
_cell_angle_gamma  90.000
 
_shelx_F_squared_multiplier     1.000
 
loop_
 _refln_index_h
 _refln_index_k
 _refln_index_l
 _refln_F_squared_calc
 _refln_F_squared_meas
 _refln_F_squared_sigma
 _refln_observed_status
   1   0   0     3314.76     3487.45    197.40 o
   2   0   0      945.85      851.50     68.21 o
   3   0   0     5027.71     4569.24    366.06 o
   4   0   0      251.32      211.43     13.85 o
   5   0   0     2337.80     2407.92    147.09 o
   6   0   0     1568.06     1658.68    101.33 o
   7   0   0      859.83     1162.28     67.25 o
   8   0   0        8.55       14.28      1.12 o
   9   0   0       73.49       82.18      6.30 o
  10   0   0        0.05        1.11      1.84 o
  11   0   0        9.56       11.59      6.17 o
  12   0   0       32.24       29.93      5.02 o
  13   0   0        1.11        2.74     27.72 o
  14   0   0       75.62      -21.36     70.78 o
   1   1   0     3516.73     3484.46    429.76 o
   2   1   0      284.60      201.16     24.82 o
   3   1   0       40.84       35.24      1.95 o
   4   1   0       30.24       54.29      2.41 o
   5   1   0       72.54       99.87      4.51 o
   6   1   0      183.61      211.12      9.27 o
   7   1   0      214.96      201.09      8.24 o
   8   1   0        4.28        5.30      0.42 o
   9   1   0       86.28       90.29      3.75 o
  10   1   0      176.22      176.32     15.88 o
  11   1   0       94.09       91.00      9.32 o
  12   1   0       11.28       12.10      9.14 o
  13   1   0        0.23       -1.40     17.90 o
   1   2   0        4.92        7.57      0.98 o
   2   2   0     1907.71     1780.51    117.17 o
   3   2   0     2017.83     1972.05    129.93 o
   4   2   0       74.13       54.66      3.10 o
   5   2   0       38.72       35.00      2.17 o
   6   2   0       23.00       27.43      1.69 o
   7   2   0       64.60       78.38      3.79 o
   8   2   0       54.34       57.79      2.82 o
   9   2   0        6.18        4.89      2.13 o
  10   2   0       85.95       80.00      5.69 o
  11   2   0        9.15        6.21      5.60 o
  12   2   0       10.69       11.27      4.14 o
  13   2   0        0.07        0.20     44.23 o
   1   3   0      168.25      158.74     13.29 o
   2   3   0        3.73        3.33      0.73 o
   3   3   0      215.92      181.53     12.01 o
   4   3   0      248.52      216.61     14.36 o
   5   3   0       18.84       18.83      1.29 o
   6   3   0       90.97      125.46      7.88 o
   7   3   0       28.09       27.16      1.55 o
   8   3   0      115.81      101.90      7.53 o
   9   3   0      152.53      143.54      8.97 o
  10   3   0      306.08      309.55     14.82 o
  11   3   0        1.75        1.97      3.26 o
  12   3   0        2.58        3.16      8.16 o
  13   3   0        0.59       42.31     70.43 o
   0   4   0     5030.05     5357.12    849.51 o
   1   4   0     4700.93     5014.64    369.57 o
   2   4   0      238.89      270.31     23.00 o
   3   4   0     2427.66     2656.04    260.33 o
   4   4   0       13.53       12.95      1.91 o
   5   4   0        3.90        4.41      1.07 o
   6   4   0       81.38       62.03      3.43 o
   7   4   0        7.89       11.39      1.28 o
   8   4   0      388.67      463.09     26.57 o
   9   4   0      107.23      110.70     12.62 o
  10   4   0       24.64       16.74     12.84 o
  11   4   0        3.83        1.34      3.01 o
  12   4   0        0.68       -1.54     25.16 o
   1   5   0       24.75       25.64      2.41 o
   2   5   0      156.13      156.62     13.93 o
   3   5   0       55.33       54.73      4.89 o
   4   5   0        5.50       10.30      1.35 o
   5   5   0        0.12       -0.05      0.61 o
   6   5   0       29.42       30.89      2.98 o
   7   5   0       48.50       49.10      6.46 o
   8   5   0        1.13        2.79      0.73 o
   9   5   0       17.48       20.68      7.26 o
  10   5   0       30.36       29.68     17.37 o
  11   5   0        2.34        2.65      3.38 o
   0   6   0        1.06        0.02      0.51 o
   1   6   0      189.33      204.56     16.18 o
   2   6   0        3.32        2.04      2.33 o
   3   6   0        1.53        1.03      1.28 o
   4   6   0        0.06       -0.32      3.69 o
   5   6   0       30.85       32.58      4.58 o
   6   6   0        0.02        1.34      0.59 o
   7   6   0       12.28        9.79      4.89 o
   8   6   0        0.00       -0.09      0.83 o
   9   6   0        4.42        3.94      2.85 o
  10   6   0        0.00        1.12      2.28 o
   1   7   0        2.30        2.55      0.59 o
   2   7   0       12.67       13.30      2.20 o
   3   7   0        0.75        0.52      0.89 o
   4   7   0        0.90        1.74      2.65 o
   5   7   0        3.93        3.78      1.89 o
   6   7   0        8.27        9.16     12.53 o
   7   7   0        0.33        2.27      1.67 o
   8   7   0        4.54        6.85      1.53 o
   9   7   0        9.58        8.33      2.91 o
   0   8   0      390.50       19.64     33.96 o
   1   8   0       11.93       12.38      6.10 o
   2   8   0        6.62        5.10      3.87 o
   3   8   0        9.74        9.20      3.35 o
   4   8   0        0.02       -0.08      0.40 o
   5   8   0       17.08       -3.93     21.03 o
   6   8   0        4.98        5.10      2.03 o
   1   9   0        0.55        0.39     15.99 o
   2   9   0        0.56        0.15     15.73 o
 -14   1   1        7.27      -25.24     65.60 o
 -13   1   1       14.49        5.29     35.30 o
 -12   1   1        0.02       80.71     63.16 o
 -11   1   1      242.65      226.12     23.30 o
 -10   1   1      218.45      234.90     19.53 o
  -9   1   1       36.99       29.28      1.80 o
  -8   1   1      269.38      253.37     11.04 o
  -7   1   1        1.51        3.08      0.38 o
  -6   1   1     2063.22     2470.74    106.17 o
  -5   1   1        1.33        1.73      0.54 o
  -4   1   1     1033.46     1005.09     46.65 o
  -3   1   1      986.18      817.82     48.72 o
  -2   1   1      513.76      432.85     28.94 o
   0   1   1      129.44      118.31     14.63 o
   1   1   1     2922.01     2536.15    312.68 o
   2   1   1     7649.25     7555.92    931.11 o
   3   1   1      732.93      651.67     42.96 o
   4   1   1        3.11        2.09      0.42 o
   5   1   1       28.42       48.14      3.23 o
   6   1   1      191.68      206.49      9.49 o
   7   1   1       49.61       42.41      1.86 o
   8   1   1        6.64        8.28      0.56 o
   9   1   1      182.25      179.45      8.80 o
  10   1   1      142.08      144.05     13.13 o
  11   1   1       19.92       21.05      2.78 o
  12   1   1        2.57       43.15     59.48 o
  13   1   1        1.00        1.42     16.31 o
 -13   2   1        2.12       39.38     67.84 o
 -12   2   1       27.34      -10.26     70.60 o
 -11   2   1      138.69      125.13     11.57 o
 -10   2   1      258.10      272.46     19.46 o
  -9   2   1        2.86        5.25      1.25 o
  -8   2   1      211.26      268.91     12.60 o
  -7   2   1      387.59      451.08     21.14 o
  -6   2   1       12.24       19.75      1.31 o
  -5   2   1       97.16      118.77      5.19 o
  -4   2   1     1255.36     1247.10     52.88 o
  -3   2   1     3272.64     3032.83    183.12 o
  -2   2   1      303.07      276.62     16.35 o
   0   2   1    29779.17    33760.19   4160.51 o
   1   2   1     3399.60     3152.56    261.58 o
   2   2   1      353.26      308.24     18.17 o
   3   2   1      997.97      966.88     57.86 o
   4   2   1      176.46      164.37      9.90 o
   5   2   1       69.11       68.16      3.95 o
   6   2   1      246.39      263.39     15.27 o
   7   2   1       22.29       21.51      1.38 o
   8   2   1      223.53      236.79     11.14 o
   9   2   1      109.77      114.07      8.27 o
  10   2   1       80.09       89.71      6.61 o
  11   2   1       67.53       73.35     13.71 o
  12   2   1       26.66       27.65     16.05 o
  13   2   1       32.35       37.31     14.05 o
 -13   3   1        0.67      -18.12     30.30 o
 -12   3   1       19.90       19.17      6.78 o
 -11   3   1        0.00       -0.44     17.55 o
 -10   3   1      312.58      327.26     17.32 o
  -9   3   1        1.83        2.68      1.23 o
  -8   3   1       76.55       66.17      5.00 o
  -7   3   1      118.90      119.78      5.98 o
  -6   3   1       14.49        8.59      0.82 o
  -5   3   1      548.23      610.11     30.82 o
  -4   3   1        3.85        6.19      1.41 o
  -3   3   1       55.17       49.32      3.08 o
  -2   3   1     2271.13     2305.40    130.52 o
  -1   3   1      512.72      450.43     32.79 o
   0   3   1      434.19      411.50     26.03 o
   1   3   1       31.55       42.60      6.97 o
   2   3   1      529.95      486.72     40.92 o
   3   3   1       93.91      107.61      7.09 o
   4   3   1      410.78      438.59     28.77 o
   5   3   1      378.31      417.65     27.54 o
   6   3   1        9.66        9.23      0.95 o
   7   3   1       18.81       18.99      1.11 o
   8   3   1      174.18      167.24      9.85 o
   9   3   1       76.07       73.89      5.66 o
  10   3   1       87.21       90.33      7.23 o
  11   3   1        1.09       -2.41     11.23 o
  12   3   1        5.69        5.92      7.74 o
  13   3   1        3.01       29.08     56.93 o
 -12   4   1        0.23        0.02      3.27 o
 -11   4   1       26.39       20.54     24.61 o
 -10   4   1        3.23        2.68      3.00 o
  -9   4   1        7.91        9.90      2.25 o
  -8   4   1       15.14       14.78      1.05 o
  -7   4   1        1.60        1.99      2.32 o
  -6   4   1       13.61       12.47      1.06 o
  -5   4   1      180.58      161.20      7.92 o
  -4   4   1      187.24      160.70      7.88 o
  -3   4   1      335.28      342.54     28.18 o
  -2   4   1      239.87      233.93     17.35 o
  -1   4   1       16.60       19.56      1.66 o
   0   4   1      809.17      782.35     64.55 o
   1   4   1      127.15      121.37     10.09 o
   2   4   1      141.81      133.33     11.78 o
   3   4   1      117.54      135.47     13.49 o
   4   4   1      101.43      129.38     13.39 o
   5   4   1        2.32        6.95      1.61 o
   6   4   1       14.57       15.35      1.89 o
   7   4   1        1.39        1.18      0.35 o
   8   4   1       18.70       18.64      2.35 o
   9   4   1       96.85      109.67     12.14 o
  10   4   1        0.33        6.16     18.81 o
  11   4   1        1.23       -2.15     17.62 o
  12   4   1        0.70       -1.85     14.61 o
 -11   5   1       35.40       36.93     23.72 o
 -10   5   1      182.13        6.80     31.15 o
  -9   5   1        0.16       -0.06      3.21 o
  -8   5   1        8.59        7.74      0.96 o
  -7   5   1       18.25       19.37      1.60 o
  -6   5   1        0.03        1.62      1.00 o
  -5   5   1       24.60       25.76      2.27 o
  -4   5   1        5.15        5.47      0.64 o
  -3   5   1        0.48        0.56      0.34 o
  -2   5   1        0.61        1.36      0.38 o
  -1   5   1        0.16       -0.06      0.31 o
   0   5   1      177.41      185.17     20.75 o
   1   5   1      174.01      173.85     13.32 o
   2   5   1       38.93       35.79      5.83 o
   3   5   1       25.64       24.35      2.31 o
   4   5   1       56.26       68.68      5.65 o
   5   5   1        8.85        9.27      1.45 o
   6   5   1       19.69       18.66      1.70 o
   7   5   1       12.57        9.36      1.51 o
   8   5   1       85.82       90.60      9.63 o
   9   5   1        2.21        4.16      3.27 o
  10   5   1       10.14        9.38      4.27 o
  11   5   1        7.59        6.90      4.72 o
 -10   6   1        7.77        6.90      4.37 o
  -9   6   1       18.16       22.76     15.53 o
  -8   6   1        6.60        7.25      2.51 o
  -7   6   1       34.54       36.39     10.26 o
  -6   6   1       30.61       27.43      4.10 o
  -5   6   1       14.38       17.71      1.66 o
  -4   6   1       51.24       51.35      5.81 o
  -3   6   1        4.25        5.55      2.48 o
  -2   6   1       37.87       36.17      4.29 o
  -1   6   1      146.34      167.40     10.55 o
   0   6   1     1293.55     1461.40    116.75 o
   1   6   1      333.66      399.08     31.85 o
   2   6   1       24.01       20.11      6.76 o
   3   6   1        4.20        4.60      4.40 o
   4   6   1        0.26       -0.36      1.01 o
   5   6   1        0.64        1.52      1.17 o
   6   6   1       13.90       12.56      1.90 o
   7   6   1       17.93       17.01      5.15 o
   8   6   1        3.34        1.84      1.37 o
   9   6   1        1.50       -0.09      2.56 o
  10   6   1       11.25        7.46      5.95 o
  -9   7   1        4.25        5.28      4.51 o
  -8   7   1        6.98        7.03      2.75 o
  -7   7   1       30.31       30.87      5.63 o
  -6   7   1       18.99       12.88      4.69 o
  -5   7   1        0.74        1.38      2.66 o
  -4   7   1        0.42        1.74      3.08 o
  -3   7   1        6.55        7.26      1.81 o
  -2   7   1        2.74        4.58      1.13 o
  -1   7   1      104.46      106.52     12.90 o
   0   7   1       80.52      101.66      9.49 o
   1   7   1      164.44      186.17     12.83 o
   2   7   1       96.46      113.94     13.10 o
   3   7   1        9.22       12.39      1.16 o
   4   7   1        8.15        5.55      2.07 o
   5   7   1       38.84       51.24     10.77 o
   6   7   1       40.04       44.28     10.14 o
   7   7   1        4.55        3.92      1.25 o
   8   7   1        0.40        1.70      0.74 o
   9   7   1        0.39        0.87      2.16 o
  -6   8   1        2.06        3.72      1.43 o
  -5   8   1        7.34        6.92      4.69 o
  -4   8   1        1.87        0.12      0.68 o
  -3   8   1       10.62        9.85      5.87 o
  -2   8   1        1.27        2.87      1.08 o
  -1   8   1       72.73       -5.85     30.57 o
   0   8   1       18.32       -0.26     21.54 o
   1   8   1       60.16        3.35     21.83 o
   2   8   1        4.56        2.98      0.93 o
   3   8   1        0.79        0.29      0.84 o
   4   8   1        1.87        1.70      0.98 o
   5   8   1        3.63        4.71      0.73 o
   6   8   1        0.08        1.33      1.26 o
  -2   9   1        1.91        6.20     16.88 o
  -1   9   1       16.48       -1.51     16.15 o
   0   9   1        1.24       -0.11     16.00 o
   1   9   1        2.02       -1.83     15.82 o
   2   9   1        0.15        1.05     15.72 o
 -14   0   2        3.85        4.51     36.53 o
 -13   0   2       19.56       21.69      3.66 o
 -12   0   2      225.88      222.06     61.59 o
 -11   0   2      530.46      538.68     50.21 o
 -10   0   2      342.80      438.92     40.25 o
  -9   0   2      361.98      360.11     36.88 o
  -8   0   2      119.94      189.10     11.31 o
  -7   0   2       10.92       10.00      0.90 o
  -6   0   2      691.79      881.77     53.92 o
  -5   0   2      833.35     1091.62     66.10 o
  -4   0   2       85.96      112.21      7.23 o
  -3   0   2     1431.55     1378.96     96.82 o
  -2   0   2     9826.74    10301.98    824.92 o
  -1   0   2     3798.90     3790.86    303.58 o
   0   0   2     7611.58     8324.54    470.72 o
   1   0   2      339.65      313.74     17.77 o
   2   0   2      186.07      140.97     17.58 o
   3   0   2     4376.94     4288.39    282.39 o
   4   0   2      831.19      870.10     57.12 o
   5   0   2      630.78      593.80     39.39 o
   6   0   2      447.78      544.27     36.14 o
   7   0   2      448.95      452.82     28.11 o
   8   0   2        1.24        0.84      0.31 o
   9   0   2       77.11       69.00      4.00 o
  10   0   2      285.87      290.82     17.09 o
  11   0   2       22.15       23.19     10.50 o
  12   0   2       13.67       11.49     10.24 o
  13   0   2       50.52       65.56     11.61 o
 -14   1   2        2.47      -82.07     58.87 o
 -13   1   2        2.61       28.45     54.76 o
 -12   1   2        0.49        0.26      1.75 o
 -11   1   2      175.89      186.24     17.75 o
 -10   1   2       34.55       27.28     23.13 o
  -9   1   2      147.01      145.25     10.17 o
  -8   1   2        1.53        1.58      0.41 o
  -7   1   2       38.91       34.36      1.83 o
  -6   1   2     1296.93     1417.38     69.41 o
  -5   1   2      188.62      170.99      7.28 o
  -4   1   2      274.01      253.32     10.62 o
  -3   1   2     2451.58     2251.12    123.58 o
  -2   1   2       53.13       54.02      4.36 o
  -1   1   2      395.97      319.99     25.87 o
   0   1   2     1675.06     1484.27    183.51 o
   1   1   2      800.84      705.87     87.13 o
   2   1   2      559.83      533.32     65.78 o
   3   1   2      143.94      102.70      5.16 o
   4   1   2      433.12      419.54     18.55 o
   5   1   2        9.31        8.05      0.67 o
   6   1   2      433.35      467.36     21.07 o
   7   1   2       30.10       35.72      1.63 o
   8   1   2       53.75       51.11      2.17 o
   9   1   2       22.58       25.05      2.46 o
  10   1   2        1.82        0.92      1.67 o
  11   1   2        1.80        1.38      4.12 o
  12   1   2        1.61        1.23     17.99 o
  13   1   2        0.01       -1.42     35.69 o
 -13   2   2        0.53       45.89     71.79 o
 -12   2   2        6.15        3.79     23.41 o
 -11   2   2        0.26        1.85      1.09 o
 -10   2   2        0.43       -0.40      0.47 o
  -9   2   2        3.81        1.61     23.85 o
  -8   2   2       12.05       11.94      0.80 o
  -7   2   2       69.50       76.50      3.94 o
  -6   2   2        0.28        1.41      0.51 o
  -5   2   2      409.20      418.34     18.00 o
  -4   2   2       21.07       20.80      1.00 o
  -3   2   2     3362.63     3244.98    137.21 o
  -2   2   2      573.53      472.84     22.38 o
  -1   2   2     3513.44     3134.36    189.16 o
   0   2   2        0.01       -0.06      0.22 o
   1   2   2     1144.36     1016.92     84.73 o
   2   2   2      169.02      180.78     11.97 o
   3   2   2       38.42       44.19      2.58 o
   4   2   2        4.28        3.46      0.49 o
   5   2   2        0.54        0.28      0.28 o
   6   2   2      167.62      138.59      6.64 o
   7   2   2        0.30        0.37      0.34 o
   8   2   2      217.39      232.03     10.62 o
   9   2   2      140.76      145.82     11.85 o
  10   2   2      144.26      142.01     10.93 o
  11   2   2        7.31        5.32      6.65 o
  12   2   2       41.71       34.88     18.38 o
  13   2   2        6.39      138.54    256.74 o
 -13   3   2        1.42       27.55     65.79 o
 -12   3   2       31.91       35.07      5.74 o
 -11   3   2      136.41       22.99     40.53 o
 -10   3   2       88.74       90.16      7.90 o
  -9   3   2        9.21       10.91      2.48 o
  -8   3   2      248.79      261.41     19.42 o
  -7   3   2      224.81      265.75     12.88 o
  -6   3   2      242.57      256.17     12.90 o
  -5   3   2       77.36       88.70      4.21 o
  -4   3   2        2.04        1.26      0.19 o
  -3   3   2       61.98       50.69      2.66 o
  -2   3   2      970.35      943.43     53.51 o
  -1   3   2       82.28       71.76      5.93 o
   0   3   2      319.00      284.15     24.00 o
   1   3   2      494.42      448.22     27.64 o
   2   3   2      847.88      779.28     50.96 o
   3   3   2        3.03        4.12      0.67 o
   4   3   2      700.85      819.08     53.86 o
   5   3   2      184.84      172.56     11.45 o
   6   3   2        3.22        2.87      0.77 o
   7   3   2       31.03       35.46      2.18 o
   8   3   2        1.35        2.67      3.78 o
   9   3   2        7.10        8.31      2.63 o
  10   3   2       23.26       26.45      7.90 o
  11   3   2       63.42       51.91     21.33 o
  12   3   2        2.17       -0.78     18.57 o
  13   3   2        4.95        3.70     23.90 o
 -12   4   2       52.76       49.90     20.04 o
 -11   4   2       77.54       78.46     33.90 o
 -10   4   2      597.79       88.85    114.79 o
  -9   4   2       16.72       10.91      2.74 o
  -8   4   2      140.87      165.00      9.05 o
  -7   4   2       67.76       65.55      4.95 o
  -6   4   2       57.52       50.32      2.80 o
  -5   4   2       32.15       33.53      1.86 o
  -4   4   2      376.09      371.23     15.72 o
  -3   4   2       17.02       23.98      1.70 o
  -2   4   2       12.87        6.94      1.01 o
  -1   4   2     1228.02     1427.48    118.51 o
   0   4   2      875.18      908.39     75.97 o
   1   4   2     1098.05     1119.33     93.49 o
   2   4   2      208.69      203.65     20.30 o
   3   4   2       18.89       30.83      3.65 o
   4   4   2      371.76      442.67     43.52 o
   5   4   2       75.17       69.51      6.30 o
   6   4   2        2.21        0.95      0.70 o
   7   4   2        4.23        4.41      1.19 o
   8   4   2       52.96       54.04      5.43 o
   9   4   2        0.96        0.76      1.07 o
  10   4   2      239.17       35.22     67.02 o
  11   4   2        0.53        1.82     22.59 o
  12   4   2       15.66       21.21     52.89 o
 -11   5   2        0.51        2.41      2.70 o
 -10   5   2        1.60        1.68      2.90 o
  -9   5   2       33.33       38.07     23.52 o
  -8   5   2       62.07       70.63      5.11 o
  -7   5   2        6.10        7.33      1.35 o
  -6   5   2      101.89       95.71      8.83 o
  -5   5   2       58.78       58.17      5.92 o
  -4   5   2       20.89       19.86      1.47 o
  -3   5   2        0.07        1.05      0.67 o
  -2   5   2       74.71       69.35      3.91 o
  -1   5   2      189.44      199.09     12.60 o
   0   5   2       50.84       53.32      6.09 o
   1   5   2        5.25        9.20      0.92 o
   2   5   2       15.26       12.86      2.26 o
   3   5   2       14.62       10.75      2.13 o
   4   5   2        1.21        0.52      1.56 o
   5   5   2       15.33       16.88      3.15 o
   6   5   2       70.12       66.99     11.07 o
   7   5   2       40.22       37.84      6.29 o
   8   5   2        0.07        0.07      0.87 o
   9   5   2       63.95       56.19     32.05 o
  10   5   2       17.96       16.00      8.74 o
  11   5   2        3.86        3.84      2.43 o
 -10   6   2        0.94        0.65      2.31 o
  -9   6   2        7.42        5.27      2.96 o
  -8   6   2        0.16       -0.96      0.79 o
  -7   6   2        2.29        0.75      1.87 o
  -6   6   2       66.24       65.94     11.47 o
  -5   6   2       96.03       86.96     12.46 o
  -4   6   2      162.91      160.49     18.05 o
  -3   6   2       53.62       53.85      8.22 o
  -2   6   2        3.99        1.97      2.02 o
  -1   6   2       63.20       62.81      3.96 o
   0   6   2      263.90      268.77     15.26 o
   1   6   2       68.66       69.28      7.93 o
   2   6   2       19.80       20.88      7.39 o
   3   6   2       19.12       16.51      6.21 o
   4   6   2        1.06        1.72      1.13 o
   5   6   2        1.34        1.66      0.83 o
   6   6   2        0.00       -0.26      0.72 o
   7   6   2       28.27       25.96      6.60 o
   8   6   2        5.02        5.81      1.21 o
   9   6   2       96.30       86.69     49.92 o
  10   6   2       18.33       18.81     11.70 o
  -9   7   2        0.01        1.11      2.36 o
  -8   7   2        1.27        1.83      3.75 o
  -7   7   2        8.33        9.58      2.45 o
  -6   7   2       12.65       14.91      4.74 o
  -5   7   2       40.69       47.99     12.16 o
  -4   7   2        4.90        2.86      4.73 o
  -3   7   2        5.76        5.31      0.63 o
  -2   7   2        9.84        9.76      2.04 o
  -1   7   2       73.63       84.13     25.58 o
   0   7   2       51.66       54.93      9.59 o
   1   7   2       17.66       16.31      1.63 o
   2   7   2        6.81       11.53      2.87 o
   3   7   2        2.06        3.93      3.00 o
   4   7   2       25.55       26.12      6.61 o
   5   7   2       13.27       14.74      4.59 o
   6   7   2        8.68        7.83      1.96 o
   7   7   2        5.29        5.14      1.46 o
   8   7   2       10.77        6.93      1.72 o
  -6   8   2       10.65       13.10      3.71 o
  -5   8   2        7.48       10.07      2.34 o
  -4   8   2        1.09        0.43      0.71 o
  -3   8   2        4.08        3.90      1.01 o
  -2   8   2        0.74        0.57      3.97 o
  -1   8   2        8.67        8.05      5.39 o
   0   8   2      143.60        6.70     22.17 o
   1   8   2       61.53        5.86     22.03 o
   2   8   2        0.01        2.44      1.01 o
   3   8   2        3.75        5.02      3.81 o
   4   8   2        0.25       -0.28      0.50 o
   5   8   2        0.05       -0.83      0.41 o
   6   8   2        0.10        0.27      0.39 o
  -2   9   2        1.36        0.52     15.91 o
  -1   9   2       25.40       -1.88     15.93 o
   0   9   2       14.21       -1.42     15.74 o
   1   9   2        1.68        0.32     15.37 o
   2   9   2        0.03       -0.08     14.83 o
 -14   1   3       29.20       13.63     60.92 o
 -13   1   3        3.90        3.50      7.96 o
 -12   1   3       13.25       18.15      8.99 o
 -11   1   3      186.94      195.85     24.64 o
 -10   1   3       11.90       18.25      3.32 o
  -9   1   3      198.26      218.33     16.92 o
  -8   1   3        0.09       -0.05      0.31 o
  -7   1   3      494.18      560.62     26.65 o
  -6   1   3       37.40       43.39      2.36 o
  -5   1   3      287.20      315.90     12.45 o
  -4   1   3      184.74      194.12      8.39 o
  -3   1   3      381.27      357.61     20.10 o
  -2   1   3     2492.83     2176.69    153.40 o
  -1   1   3     1987.91     1879.54    150.55 o
   0   1   3     6283.38     6284.83    503.33 o
   1   1   3      171.41      167.55     11.54 o
   2   1   3     4183.25     3848.43    188.08 o
   3   1   3     1128.40     1084.22     45.21 o
   4   1   3     2206.56     2293.63    112.10 o
   5   1   3      457.17      445.18     20.87 o
   6   1   3       40.27       43.76      2.01 o
   7   1   3       82.50       94.28      4.52 o
   8   1   3      139.01      138.98      5.73 o
   9   1   3       13.06       13.42      4.74 o
  10   1   3        0.06       -0.25      1.61 o
  11   1   3      240.45      206.25     37.85 o
  12   1   3        7.81        9.98     23.04 o
  13   1   3       34.63       38.47      8.75 o
 -13   2   3        1.52        1.56     12.51 o
 -12   2   3       95.31       28.50     76.04 o
 -11   2   3      353.04      402.47     63.65 o
 -10   2   3      757.56      878.34     40.64 o
  -9   2   3       96.29      110.98      5.62 o
  -8   2   3        2.58        1.52      0.36 o
  -7   2   3       22.70       27.48      1.61 o
  -6   2   3      481.33      521.49     21.88 o
  -5   2   3       69.97       77.21      3.47 o
  -4   2   3       21.89       18.97      0.95 o
  -3   2   3      108.40       78.43      3.42 o
  -2   2   3       46.14       55.94      2.41 o
  -1   2   3     1443.52     1243.34     62.34 o
   0   2   3       28.13       28.36      2.27 o
   1   2   3      932.34      773.31     64.47 o
   2   2   3     2717.08     2542.61    249.05 o
   3   2   3     1031.45     1084.48     53.17 o
   4   2   3     1805.02     1886.06     92.37 o
   5   2   3       14.03        7.09      0.69 o
   6   2   3      426.55      493.69     22.21 o
   7   2   3        4.79        7.38      0.75 o
   8   2   3      132.88      136.01      5.55 o
   9   2   3       10.60        8.32      3.77 o
  10   2   3      131.20      133.29      8.79 o
  11   2   3        2.95        1.90      0.71 o
  12   2   3        1.24        0.21      6.39 o
  13   2   3        0.01       -0.40      2.09 o
 -13   3   3       15.38      -12.04     61.55 o
 -12   3   3        0.35        1.25      5.60 o
 -11   3   3        0.90        0.07     11.63 o
 -10   3   3       37.19       42.41      2.92 o
  -9   3   3      281.91      297.67     14.05 o
  -8   3   3      305.51      335.09     15.49 o
  -7   3   3      184.59      198.34      8.65 o
  -6   3   3      108.52      110.58      6.14 o
  -5   3   3      228.17      227.40      9.73 o
  -4   3   3     1324.13     1382.02     58.87 o
  -3   3   3      215.72      200.89      8.58 o
  -2   3   3       51.18       77.20      3.69 o
  -1   3   3     1286.40     1326.99     80.57 o
   0   3   3      201.65      169.99      8.68 o
   1   3   3       32.42       25.07      2.17 o
   2   3   3       13.09       10.55      1.36 o
   3   3   3       30.01       38.39      4.03 o
   4   3   3      517.58      547.92     54.00 o
   5   3   3       97.98       97.24     10.10 o
   6   3   3       35.99       45.31      4.25 o
   7   3   3        0.31        2.67      0.77 o
   8   3   3        6.58        9.88      2.70 o
   9   3   3      191.44      197.60     18.91 o
  10   3   3       10.49        9.69      8.75 o
  11   3   3       32.73       30.86     23.89 o
  12   3   3       12.12        7.91     11.50 o
 -12   4   3        0.40        1.08      4.09 o
 -11   4   3        9.90       10.86      5.06 o
 -10   4   3        1.82        2.98     13.87 o
  -9   4   3       35.65       37.28      4.67 o
  -8   4   3        4.03        3.96      3.93 o
  -7   4   3        6.30        6.05      0.65 o
  -6   4   3      257.14      240.48     11.42 o
  -5   4   3        0.24       -0.60      0.46 o
  -4   4   3      680.79      657.98     28.10 o
  -3   4   3      174.14      163.92      7.85 o
  -2   4   3      261.57      273.21     15.63 o
  -1   4   3      276.29      282.79     22.70 o
   0   4   3      267.61      260.98     16.02 o
   1   4   3        0.09        0.73      0.97 o
   2   4   3      115.82      113.74     11.37 o
   3   4   3      139.61      139.13     13.84 o
   4   4   3       17.27       15.80      2.41 o
   5   4   3       23.28       20.91      3.71 o
   6   4   3       58.38       60.57      5.14 o
   7   4   3       37.18       38.63      5.94 o
   8   4   3       30.89       29.86      6.51 o
   9   4   3        5.24        7.83      2.16 o
  10   4   3        2.74        3.13      7.60 o
  11   4   3       26.00       26.09     28.93 o
  12   4   3        0.94        0.60      2.23 o
 -11   5   3       27.44       32.64     16.95 o
 -10   5   3        0.23        0.66      2.96 o
  -9   5   3        0.45        0.91      1.88 o
  -8   5   3       70.86       81.01      8.37 o
  -7   5   3        7.98        6.54      0.83 o
  -6   5   3      308.42      339.75     19.25 o
  -5   5   3      252.87      259.82     29.60 o
  -4   5   3      140.74      137.67      7.76 o
  -3   5   3      161.97      151.02      8.82 o
  -2   5   3        8.95        7.36      0.72 o
  -1   5   3      673.16      686.94     48.74 o
   0   5   3       68.64       65.68      4.20 o
   1   5   3      445.58      489.28     32.64 o
   2   5   3        6.08        5.99      1.81 o
   3   5   3       13.30       15.01      1.81 o
   4   5   3      288.03      298.41     25.80 o
   5   5   3       65.41       67.75     10.39 o
   6   5   3       54.88       43.59      7.29 o
   7   5   3       10.60       10.03      1.44 o
   8   5   3       23.49       27.58      4.01 o
   9   5   3       39.10       25.88     13.95 o
  10   5   3      108.57        0.28     21.95 o
  11   5   3        1.95        1.21      2.35 o
 -10   6   3       47.07       49.22     27.40 o
  -9   6   3       28.28       36.28     18.17 o
  -8   6   3       19.68       20.67      5.15 o
  -7   6   3       41.78       40.61      9.86 o
  -6   6   3       63.60       65.99      9.42 o
  -5   6   3       18.97       19.20      2.61 o
  -4   6   3        0.20        0.18      2.38 o
  -3   6   3        0.03        0.03      0.46 o
  -2   6   3       15.68       24.27      2.65 o
  -1   6   3       15.02       15.85      2.58 o
   0   6   3      178.42      196.37     18.21 o
   1   6   3       90.39       81.03      9.31 o
   2   6   3        2.94        4.94      0.85 o
   3   6   3       14.31       16.31      4.46 o
   4   6   3       27.15       32.33     10.41 o
   5   6   3        5.25        3.71      0.97 o
   6   6   3        5.09        6.05      1.15 o
   7   6   3        8.27        5.40      2.25 o
   8   6   3        2.34        1.54      1.23 o
   9   6   3        3.38        5.06      2.65 o
  10   6   3       26.26       25.38     13.22 o
  -9   7   3        5.50        3.55      2.55 o
  -8   7   3        2.32        2.09      0.75 o
  -7   7   3        3.73        2.95      2.27 o
  -6   7   3        0.84       -0.54      0.74 o
  -5   7   3       17.64       23.58      8.05 o
  -4   7   3        7.24        6.95      3.02 o
  -3   7   3        0.12        1.15      3.81 o
  -2   7   3       99.23      106.67     17.78 o
  -1   7   3        7.21       10.38      3.39 o
   0   7   3      117.77      131.39     20.54 o
   1   7   3       11.02       12.30      4.75 o
   2   7   3        0.02        0.23      0.96 o
   3   7   3        1.79        2.21      0.85 o
   4   7   3        0.95        0.65      0.74 o
   5   7   3        5.55        7.26      1.42 o
   6   7   3       17.34       18.46      4.30 o
   7   7   3        1.91        0.35      0.57 o
   8   7   3       12.89        7.19      3.26 o
  -6   8   3        0.30        2.83      1.10 o
  -5   8   3        0.69       -0.53      1.10 o
  -4   8   3       20.99       22.29      6.53 o
  -3   8   3        0.03        1.03      0.75 o
  -2   8   3        7.27        6.01      5.37 o
  -1   8   3       63.21        4.74     38.24 o
   0   8   3        0.65        0.31      0.64 o
   1   8   3        1.40        1.59      2.46 o
   2   8   3        0.06        0.13      0.44 o
   3   8   3        0.04       -0.94      1.61 o
   4   8   3       18.49       16.40      3.92 o
   5   8   3        0.22       -0.70      1.45 o
   6   8   3        4.90        4.38      0.68 o
  -2   9   3       37.30       -0.72     20.18 o
  -1   9   3        0.11        1.13     15.59 o
   0   9   3        0.01        2.79     15.35 o
   1   9   3        2.71       -0.63     14.99 o
 -14   0   4        7.56      102.41     85.05 o
 -13   0   4        1.17        1.11     15.83 o
 -12   0   4        8.57        6.07     15.99 o
 -11   0   4      865.04       75.06    103.78 o
 -10   0   4      150.58      178.01     57.29 o
  -9   0   4      228.97      225.88    143.61 o
  -8   0   4       31.42       28.50      2.53 o
  -7   0   4        9.59       10.57      1.09 o
  -6   0   4     2478.44     2988.55    223.34 o
  -5   0   4     1974.91     2102.11    173.76 o
  -4   0   4      587.78      478.32     37.33 o
  -3   0   4       18.89       24.73      2.00 o
  -2   0   4      311.83      266.73     21.53 o
   0   0   4     4663.69     4943.74    395.87 o
   1   0   4    10880.50    11531.35    683.84 o
   2   0   4      150.25      116.03      8.43 o
   3   0   4     6514.22     6481.27    376.24 o
   4   0   4      164.59      126.02      7.50 o
   5   0   4      600.42      520.77     34.54 o
   6   0   4      455.26      467.79     31.06 o
   7   0   4       64.45       61.19      4.51 o
   8   0   4       74.88       79.31      5.40 o
   9   0   4      222.25      245.26     21.40 o
  10   0   4        0.15        1.00      3.36 o
  11   0   4       50.49       51.58     16.77 o
  12   0   4       26.08       32.33     59.63 o
 -14   1   4        9.76       53.79     67.94 o
 -13   1   4        3.82       19.12     72.72 o
 -12   1   4        0.19       -0.36      5.19 o
 -11   1   4        0.02        0.17      3.30 o
 -10   1   4        0.47       -0.72      4.91 o
  -9   1   4        8.51       12.37      5.91 o
  -8   1   4       23.45       34.00      1.90 o
  -7   1   4       41.58       46.80      2.39 o
  -6   1   4        9.90        5.94      1.40 o
  -5   1   4      199.26      187.68      7.55 o
  -4   1   4      338.87      353.95     13.95 o
  -3   1   4      461.92      435.59     24.53 o
  -2   1   4       28.41       25.49      1.44 o
  -1   1   4       18.12       17.82      1.13 o
   0   1   4     6176.01     5930.93    352.68 o
   1   1   4     7423.95     7353.46    390.82 o
   2   1   4      500.66      459.54     21.21 o
   3   1   4      106.37      109.22      4.34 o
   4   1   4     2046.53     2139.11     93.50 o
   5   1   4       91.94       77.01      3.77 o
   6   1   4      237.68      276.42     12.99 o
   7   1   4       23.32       17.35      1.12 o
   8   1   4        0.23        0.51      1.06 o
   9   1   4       14.69       13.03      3.96 o
  10   1   4      253.40      253.83     13.62 o
  11   1   4       12.30       11.91      6.98 o
  12   1   4        0.57       -0.56      4.78 o
  13   1   4        3.43        2.70      1.72 o
 -13   2   4        0.93       -0.17     32.78 o
 -12   2   4        0.26        1.16      4.83 o
 -11   2   4        9.00        6.68      7.19 o
 -10   2   4        2.16        2.85      2.46 o
  -9   2   4        2.59        2.63      0.85 o
  -8   2   4      127.40      143.07      6.73 o
  -7   2   4       32.21       34.45      1.87 o
  -6   2   4        9.17        7.27      0.61 o
  -5   2   4        4.13        3.28      0.29 o
  -4   2   4      209.74      179.49      7.67 o
  -3   2   4       30.96       25.73      1.34 o
  -2   2   4     2223.68     1983.22     99.20 o
  -1   2   4      883.91      816.38     32.69 o
   0   2   4     2902.45     3000.97    181.12 o
   1   2   4        5.03        5.54      0.44 o
   2   2   4      224.29      201.95     10.43 o
   3   2   4       25.44       28.57      2.77 o
   4   2   4      181.47      190.37     11.07 o
   5   2   4      175.47      162.01      8.69 o
   6   2   4       42.37       37.95      2.00 o
   7   2   4       13.30       15.92      0.92 o
   8   2   4      115.52      124.62     12.03 o
   9   2   4       73.01       61.63      9.31 o
  10   2   4        0.00        0.41      3.96 o
  11   2   4        0.03        2.42     17.63 o
  12   2   4        8.14        4.83     12.00 o
  13   2   4       29.54       22.83     12.48 o
 -13   3   4        8.69      -38.14     57.36 o
 -12   3   4       55.95       67.27     13.07 o
 -11   3   4        1.55        1.27      1.80 o
 -10   3   4       75.77       82.96      9.71 o
  -9   3   4        5.34        3.40      3.30 o
  -8   3   4      154.55      164.10      8.67 o
  -7   3   4      109.21      119.00      5.31 o
  -6   3   4      165.62      173.68      8.83 o
  -5   3   4       14.57       13.80      1.02 o
  -4   3   4      601.50      683.82     29.17 o
  -3   3   4       35.98       44.80      2.11 o
  -2   3   4      140.37      162.50      6.94 o
  -1   3   4      745.00      665.57     31.99 o
   0   3   4       17.30       15.45      1.06 o
   1   3   4      482.23      475.34     39.82 o
   2   3   4      437.96      450.08     44.31 o
   3   3   4      104.90      123.59     12.64 o
   4   3   4     1083.21     1045.82    102.45 o
   5   3   4      200.49      232.18     22.99 o
   6   3   4      168.88      164.38     13.34 o
   7   3   4       29.60       35.96      5.98 o
   8   3   4        2.26        1.26     15.13 o
   9   3   4      187.22      179.80     17.59 o
  10   3   4       60.42       54.11     22.84 o
  11   3   4      109.69       99.56     34.07 o
  12   3   4        8.61       10.48      2.51 o
 -12   4   4       10.21     -114.94     63.27 o
 -11   4   4       49.70       69.22     20.34 o
 -10   4   4      456.69      530.11    135.30 o
  -9   4   4       38.82       42.42      8.17 o
  -8   4   4      145.21      143.14     12.23 o
  -7   4   4     1079.92     1187.85     55.26 o
  -6   4   4       11.83       12.77      0.95 o
  -5   4   4        2.43        2.30      0.46 o
  -4   4   4       34.59       35.52      1.69 o
  -3   4   4      668.72      714.69     34.79 o
  -2   4   4     1163.71     1148.85     55.90 o
  -1   4   4       32.36       33.64      1.91 o
   0   4   4        9.11        7.46      1.49 o
   1   4   4        5.70       14.75      3.82 o
   2   4   4      328.13      388.66     38.41 o
   3   4   4      274.82      332.90     33.00 o
   4   4   4       18.04       17.08      1.85 o
   5   4   4        1.95        4.10      0.90 o
   6   4   4      159.56      155.83     26.03 o
   7   4   4       12.36       13.58      2.43 o
   8   4   4      138.14      139.75     21.82 o
   9   4   4       15.37       16.09      5.06 o
  10   4   4       22.03       20.41      7.13 o
  11   4   4        1.12        0.72      2.46 o
  12   4   4       13.77       13.55      9.18 o
 -11   5   4        5.93        4.28      2.94 o
 -10   5   4        0.42        1.33      1.08 o
  -9   5   4       51.02       54.49     15.79 o
  -8   5   4       32.35       40.09      4.30 o
  -7   5   4        0.54        0.70      0.68 o
  -6   5   4        1.32        1.87      1.15 o
  -5   5   4        5.43        4.92      2.70 o
  -4   5   4        1.70        4.04      0.62 o
  -3   5   4       23.72       32.64      2.30 o
  -2   5   4       68.59       80.38      5.27 o
  -1   5   4        0.63        1.13      0.71 o
   0   5   4       73.69       75.28      7.04 o
   1   5   4        3.13        3.59      0.70 o
   2   5   4        5.72        8.05      2.56 o
   3   5   4        4.04        3.26      1.16 o
   4   5   4      215.61      233.36     17.96 o
   5   5   4        3.21        1.14      0.75 o
   6   5   4       11.49       10.22      1.94 o
   7   5   4        6.14        6.80      1.30 o
   8   5   4        0.12        0.52      2.98 o
   9   5   4       72.26       79.18     45.70 o
  10   5   4        1.73        2.30      2.54 o
  11   5   4        2.54        1.61      2.72 o
 -10   6   4       40.85       47.93     25.31 o
  -9   6   4        7.83        6.37      3.20 o
  -8   6   4        0.25       -0.49      2.36 o
  -7   6   4       74.50       63.73     13.46 o
  -6   6   4        2.73        3.60      0.76 o
  -5   6   4      264.84      263.02     37.47 o
  -4   6   4        1.14        1.95      0.44 o
  -3   6   4       76.30       83.78      8.82 o
  -2   6   4       66.59       60.21      6.74 o
  -1   6   4        6.07        5.93      0.83 o
   0   6   4       96.87       92.56      9.07 o
   1   6   4      317.36      320.46     36.45 o
   2   6   4        3.03        5.63      3.33 o
   3   6   4      221.87      248.28     19.63 o
   4   6   4        5.06        4.55      2.29 o
   5   6   4       24.00       22.27      4.57 o
   6   6   4        3.53        1.25      0.83 o
   7   6   4       37.28       34.36      8.57 o
   8   6   4        0.88        0.92      0.80 o
   9   6   4        0.37        0.95      2.45 o
  10   6   4        3.28        3.02      2.16 o
  -9   7   4       13.19       13.56      3.43 o
  -8   7   4        2.08        1.89      1.43 o
  -7   7   4        8.23        8.40      3.63 o
  -6   7   4       40.41       39.28      7.25 o
  -5   7   4        6.56       12.45      6.61 o
  -4   7   4       42.49       42.91      8.30 o
  -3   7   4       54.04       60.23     12.52 o
  -2   7   4        9.80        6.99      1.74 o
  -1   7   4        2.83        0.85      2.73 o
   0   7   4        2.43        2.53      0.68 o
   1   7   4       57.78       55.80      6.51 o
   2   7   4        4.09        6.16      2.97 o
   3   7   4       10.02       10.84      4.47 o
   4   7   4       20.28       17.41      5.04 o
   5   7   4       25.68       23.43      5.77 o
   6   7   4       70.46        3.40     19.51 o
   7   7   4       15.01       17.83      2.41 o
   8   7   4        1.54        2.39      2.66 o
  -6   8   4        6.02        3.91      0.99 o
  -5   8   4        7.80       10.51      4.19 o
  -4   8   4        8.42        9.57      3.32 o
  -3   8   4        0.41       -0.32      0.70 o
  -2   8   4       28.45       -8.20     37.10 o
  -1   8   4        0.51        1.56      0.93 o
   0   8   4       22.35       -0.75     23.65 o
   1   8   4       36.14       48.97     11.17 o
   2   8   4        1.22       -0.09      0.72 o
   3   8   4        2.07        1.48      0.49 o
   4   8   4        1.73        1.15      0.48 o
   5   8   4        2.61        2.93      0.58 o
 -13   1   5        6.29        3.99      6.28 o
 -12   1   5        2.06        2.03     10.91 o
 -11   1   5        0.93        0.35      2.23 o
 -10   1   5        1.71        2.24      8.79 o
  -9   1   5       24.10       -4.20     69.53 o
  -8   1   5       14.41       16.58      2.90 o
  -7   1   5        0.21       -0.12      0.58 o
  -6   1   5      740.86      811.38     36.18 o
  -5   1   5       31.78       32.99      1.74 o
  -4   1   5      278.30      245.65     11.87 o
  -3   1   5       69.39       75.27      4.35 o
  -2   1   5      117.81       92.33      5.19 o
  -1   1   5       97.16       90.61      5.33 o
   0   1   5      272.40      245.46     12.34 o
   1   1   5      246.88      233.00     10.71 o
   2   1   5     2143.87     2041.67     84.62 o
   3   1   5        0.45        0.37      0.17 o
   4   1   5      732.81      677.20     29.78 o
   5   1   5      758.95      853.02     39.76 o
   6   1   5        0.53        0.69      0.50 o
   7   1   5      107.91      115.90      5.10 o
   8   1   5      387.61      393.57     16.97 o
   9   1   5      479.65      488.47     19.00 o
  10   1   5      386.75      401.09     16.06 o
  11   1   5        6.70        3.59      3.94 o
  12   1   5        2.89        2.06      3.72 o
  13   1   5        0.06        2.43     32.11 o
 -13   2   5        0.32      143.53     94.89 o
 -12   2   5        3.37        1.91      1.07 o
 -11   2   5       97.16      101.24     10.64 o
 -10   2   5      212.10      227.75     23.78 o
  -9   2   5       12.88        8.73      2.66 o
  -8   2   5        8.18       13.92      4.29 o
  -7   2   5      741.42      770.70     36.84 o
  -6   2   5      387.69      489.48     19.91 o
  -5   2   5      143.57      174.37      7.54 o
  -4   2   5       32.36       32.50      1.49 o
  -3   2   5      418.61      521.04     22.23 o
  -2   2   5      264.19      291.78     12.43 o
  -1   2   5        1.07        0.13      0.26 o
   0   2   5     3759.28     3839.35    192.75 o
   1   2   5      220.43      235.44     12.79 o
   2   2   5      371.47      397.18     20.29 o
   3   2   5      962.61      899.53     42.40 o
   4   2   5      487.95      459.11     27.03 o
   5   2   5       37.32       45.44      2.63 o
   6   2   5      287.10      270.36     12.59 o
   7   2   5      161.77      151.82      6.53 o
   8   2   5      277.94      290.31     18.20 o
   9   2   5      378.33      411.74     27.96 o
  10   2   5       49.26       50.92      8.56 o
  11   2   5       17.21       15.33     10.44 o
  12   2   5       41.72       60.18     19.81 o
 -13   3   5        3.77       26.24     61.22 o
 -12   3   5        9.11        8.43     27.11 o
 -11   3   5        0.50       13.59     71.35 o
 -10   3   5        7.50        7.17      4.33 o
  -9   3   5      174.50      187.40     12.05 o
  -8   3   5      254.16      279.57     16.21 o
  -7   3   5      220.88      228.44     10.95 o
  -6   3   5      123.43      110.64      6.05 o
  -5   3   5      102.92      109.03      4.68 o
  -4   3   5      116.43      113.58      4.95 o
  -3   3   5        8.64        5.44      0.55 o
  -2   3   5       91.08       87.81      3.81 o
  -1   3   5      675.68      652.53     36.77 o
   0   3   5       46.07       40.93      2.53 o
   1   3   5       15.86       28.02      1.83 o
   2   3   5        1.76        1.96      0.87 o
   3   3   5        3.73        2.42      0.78 o
   4   3   5       30.85       41.98      4.38 o
   5   3   5        0.01        1.62      1.38 o
   6   3   5      123.01      127.49      7.94 o
   7   3   5      188.77      192.52     48.10 o
   8   3   5       15.79       16.29     18.27 o
   9   3   5       13.16       13.59      4.83 o
  10   3   5       69.73       57.16     28.44 o
  11   3   5       56.08       59.90     25.28 o
  12   3   5        0.01        1.12      1.70 o
 -12   4   5        0.00       38.29     73.79 o
 -11   4   5       20.23       19.15     24.93 o
 -10   4   5        9.18        8.98     21.11 o
  -9   4   5       18.33       20.88      1.64 o
  -8   4   5       33.80       31.84      2.21 o
  -7   4   5        2.89        2.77      0.88 o
  -6   4   5       41.53       32.24      1.87 o
  -5   4   5       76.82       85.42      4.24 o
  -4   4   5       99.23      102.27      4.80 o
  -3   4   5      269.42      216.12     10.34 o
  -2   4   5      241.94      224.15     12.69 o
  -1   4   5      137.75      140.35      8.08 o
   0   4   5      323.71      311.20     22.85 o
   1   4   5      123.61      132.31     11.56 o
   2   4   5      166.72      185.05     11.53 o
   3   4   5      244.63      258.85     20.79 o
   4   4   5        0.41       -0.39      0.78 o
   5   4   5       36.48       39.63      3.26 o
   6   4   5       39.25       46.67      6.53 o
   7   4   5        0.68        1.45      1.28 o
   8   4   5        7.36        8.16      1.51 o
   9   4   5        7.04        3.27      3.13 o
  10   4   5        3.12        4.46      2.94 o
  11   4   5        1.19        0.81      2.31 o
 -11   5   5       14.11       12.93      4.08 o
 -10   5   5        8.29        8.01      1.32 o
  -9   5   5        0.03       -0.42      1.39 o
  -8   5   5        7.52        9.86      2.59 o
  -7   5   5        3.52        4.63      3.94 o
  -6   5   5       46.56       47.01      9.11 o
  -5   5   5      289.88      305.52     35.45 o
  -4   5   5       68.42       74.79      4.26 o
  -3   5   5        1.36        1.46      0.41 o
  -2   5   5        0.10        0.38      0.73 o
  -1   5   5        6.67        9.89      1.08 o
   0   5   5        0.03        3.56      1.16 o
   1   5   5      447.88      418.74     67.09 o
   2   5   5        1.84        2.72      1.82 o
   3   5   5        0.30       -0.16      0.88 o
   4   5   5       54.59       45.96     10.38 o
   5   5   5      144.39      160.28     25.33 o
   6   5   5      137.39      127.00     21.15 o
   7   5   5       33.95       38.95      5.38 o
   8   5   5       55.99        3.21     23.61 o
   9   5   5        2.79       -0.07      2.65 o
  10   5   5      140.27        1.25     18.61 o
 -10   6   5       19.53       15.40      4.65 o
  -9   6   5       29.82       33.26     11.61 o
  -8   6   5       15.21       19.45      4.01 o
  -7   6   5        2.34        3.44      2.18 o
  -6   6   5       23.90       -1.11     42.24 o
  -5   6   5       10.46       15.57      5.18 o
  -4   6   5        4.91        5.67      0.66 o
  -3   6   5       55.10       60.86     11.08 o
  -2   6   5        2.01        1.50      1.89 o
  -1   6   5       85.67       96.09      8.01 o
   0   6   5       88.61      101.50      9.89 o
   1   6   5       37.56       43.89      5.09 o
   2   6   5       19.56       14.02      1.81 o
   3   6   5       42.94       47.71      8.39 o
   4   6   5        9.33       12.17      3.33 o
   5   6   5        1.11        0.91      1.13 o
   6   6   5       32.33       28.85      7.52 o
   7   6   5       36.69       36.77     10.52 o
   8   6   5        7.68        6.03      3.13 o
   9   6   5       33.25       39.90      8.30 o
  -8   7   5       11.28        9.19      1.66 o
  -7   7   5       13.20       11.17      5.06 o
  -6   7   5       28.07       22.55     13.27 o
  -5   7   5       60.35        6.22     37.72 o
  -4   7   5        0.51        0.82      2.71 o
  -3   7   5       44.95       -2.17     41.71 o
  -2   7   5       11.83       13.71      1.81 o
  -1   7   5       42.57       52.61      6.46 o
   0   7   5       41.51       43.00      4.89 o
   1   7   5        8.66        9.72      1.34 o
   2   7   5       22.21      -11.57     22.84 o
   3   7   5       12.97       11.86      3.18 o
   4   7   5        5.18        4.22      0.80 o
   5   7   5        2.43        1.43      0.63 o
   6   7   5        1.60        1.27      1.39 o
   7   7   5        1.40        2.04      1.29 o
  -6   8   5       14.66       13.46      3.91 o
  -5   8   5        0.28        0.85      0.63 o
  -4   8   5       20.13       20.20      4.39 o
  -3   8   5       11.87        8.55      4.13 o
  -2   8   5        0.02       -1.00      0.50 o
  -1   8   5        0.57       -0.79      0.49 o
   0   8   5        8.99        8.30      3.23 o
   1   8   5       15.99       15.47      3.26 o
   2   8   5       52.14       61.05     15.15 o
   3   8   5        5.10        4.82      0.89 o
   4   8   5        3.91        3.34      1.00 o
   5   8   5       11.95       13.29      2.69 o
 -13   0   6        8.25       50.73     81.54 o
 -12   0   6       19.82       24.75      9.17 o
 -11   0   6       34.40       -6.87     84.32 o
 -10   0   6        1.84        0.07      2.27 o
  -9   0   6       56.30        1.50    100.17 o
  -8   0   6      295.71      321.24     62.26 o
  -7   0   6       37.95       47.42      9.34 o
  -6   0   6      344.64      371.48     71.94 o
  -5   0   6        0.60        0.39      1.54 o
  -4   0   6      384.60      359.73     32.36 o
  -3   0   6     2701.10     2785.46    248.28 o
  -2   0   6     2855.26     2869.95    170.97 o
  -1   0   6     1290.68     1320.70     78.76 o
   0   0   6     7804.77     8304.24    493.54 o
   1   0   6       53.78       40.81      3.88 o
   2   0   6     1804.96     1906.03    110.43 o
   3   0   6      127.65      138.72      8.05 o
   4   0   6     1953.63     1898.44    110.13 o
   5   0   6        1.66        0.54      0.73 o
   6   0   6        3.77        3.85      0.94 o
   7   0   6       95.18       87.44      5.56 o
   8   0   6      525.53      557.58     33.02 o
   9   0   6      459.46      511.42     27.79 o
  10   0   6      240.80      254.68     23.82 o
  11   0   6        8.51       10.19      8.47 o
  12   0   6       18.68        2.72     41.08 o
 -13   1   6        2.08       38.71     70.85 o
 -12   1   6        0.78       -0.66      8.87 o
 -11   1   6        1.20       -1.40     19.30 o
 -10   1   6        0.05       -0.19     16.31 o
  -9   1   6        2.50        6.07     41.01 o
  -8   1   6        2.22        0.32      0.53 o
  -7   1   6       67.39       77.49      8.02 o
  -6   1   6      617.97      689.64     35.33 o
  -5   1   6      225.37      213.56     12.08 o
  -4   1   6       18.94       24.26      1.49 o
  -3   1   6       15.36       24.43      1.39 o
  -2   1   6       54.15       41.44      2.20 o
  -1   1   6      363.56      320.71     16.13 o
   0   1   6     1185.62     1206.61     59.89 o
   1   1   6      472.62      484.07     22.39 o
   2   1   6     1297.69     1183.16     44.72 o
   3   1   6      157.63      200.02      8.20 o
   4   1   6      160.77      150.49      6.55 o
   5   1   6      320.16      298.49     13.16 o
   6   1   6      193.23      208.76     10.21 o
   7   1   6      652.39      668.84     28.67 o
   8   1   6        6.10        7.23      1.17 o
   9   1   6       46.86       44.43      4.20 o
  10   1   6      543.32      576.25     31.10 o
  11   1   6        2.94        2.05      1.85 o
  12   1   6        1.74        1.94      1.48 o
 -13   2   6        1.30       15.47     63.85 o
 -12   2   6        6.77        5.85      6.85 o
 -11   2   6       15.90       14.56      4.25 o
 -10   2   6       78.26       81.84      6.10 o
  -9   2   6        1.31        1.18      1.02 o
  -8   2   6        2.38      122.40    113.20 o
  -7   2   6       11.81        9.63      0.93 o
  -6   2   6       21.04       21.46      1.16 o
  -5   2   6       48.26       47.05      2.46 o
  -4   2   6        2.30        2.82      0.27 o
  -3   2   6      494.00      473.67     22.54 o
  -2   2   6      354.69      331.65     18.33 o
  -1   2   6       57.92       48.74      2.22 o
   0   2   6      921.89      834.20     45.04 o
   1   2   6      302.08      280.47     13.39 o
   2   2   6     2738.63     2684.05    126.26 o
   3   2   6      582.50      539.35     31.49 o
   4   2   6        0.51        0.46      0.77 o
   5   2   6      153.16      164.15      8.52 o
   6   2   6       31.29       30.93      1.98 o
   7   2   6      358.76      387.14     64.20 o
   8   2   6       87.41       89.48      5.89 o
   9   2   6       23.45       22.24      1.73 o
  10   2   6      105.85      104.72     18.16 o
  11   2   6      103.81      103.43     18.41 o
  12   2   6        0.42       -0.26      1.48 o
 -13   3   6        0.99       16.97     58.42 o
 -12   3   6        4.15        2.65     22.40 o
 -11   3   6        8.53       63.02     87.02 o
 -10   3   6       52.36       53.34      8.73 o
  -9   3   6      234.45      282.37     34.22 o
  -8   3   6       25.33       18.83     10.63 o
  -7   3   6       40.37       49.26      8.37 o
  -6   3   6      413.07      423.74     22.91 o
  -5   3   6      335.47      337.92     16.20 o
  -4   3   6       16.05       10.77      0.82 o
  -3   3   6        1.91        0.95      0.21 o
  -2   3   6       54.90       64.46      3.18 o
  -1   3   6        0.47        0.01      0.35 o
   0   3   6      294.64      326.40     22.91 o
   1   3   6        3.04        2.00      0.63 o
   2   3   6      913.16      897.44     55.66 o
   3   3   6       91.10      111.14      8.88 o
   4   3   6      192.94      207.42     20.69 o
   5   3   6       93.97       95.06      8.27 o
   6   3   6       19.56       23.01      1.91 o
   7   3   6      291.89      299.31     43.28 o
   8   3   6       48.57       46.87     10.01 o
   9   3   6      294.11      302.68     23.57 o
  10   3   6      106.29      110.53     26.52 o
  11   3   6        3.36        1.80      1.85 o
  12   3   6        0.49        0.09      1.54 o
 -12   4   6        1.94        8.20      6.49 o
 -11   4   6       16.63       20.32      5.87 o
 -10   4   6        1.57        1.10     18.73 o
  -9   4   6      121.28      141.32     17.40 o
  -8   4   6        9.00        9.72      1.12 o
  -7   4   6      164.03      192.63     16.45 o
  -6   4   6        0.76      161.14    140.66 o
  -5   4   6       23.59       23.92      1.51 o
  -4   4   6       98.25      116.44      5.75 o
  -3   4   6      126.48      110.62      5.43 o
  -2   4   6      102.01      100.71      5.71 o
  -1   4   6      314.17      338.73     25.02 o
   0   4   6      508.15      452.47     32.87 o
   1   4   6        8.13        6.19      2.68 o
   2   4   6       55.78       62.23      4.45 o
   3   4   6        3.42        2.94      0.79 o
   4   4   6       78.35       98.63      9.31 o
   5   4   6      102.08      103.86      8.02 o
   6   4   6        2.89        4.04      1.24 o
   7   4   6      146.95      148.19     17.85 o
   8   4   6       88.37       93.82     14.76 o
   9   4   6       21.25       21.28     11.91 o
  10   4   6       18.88       19.02     12.13 o
  11   4   6        9.40        9.39      2.74 o
 -11   5   6        0.07       -0.82      2.86 o
 -10   5   6        8.94       10.03      1.63 o
  -9   5   6       22.32       26.32      3.65 o
  -8   5   6       69.08       76.48     15.53 o
  -7   5   6       13.29       18.29      1.67 o
  -6   5   6        0.83        2.42      4.44 o
  -5   5   6        2.79       -0.08      2.45 o
  -4   5   6       31.14       32.24      3.79 o
  -3   5   6        1.27        0.53      1.02 o
  -2   5   6       32.40       38.20      3.77 o
  -1   5   6        0.05        0.75      0.70 o
   0   5   6       29.93       35.33      5.87 o
   1   5   6       47.12       55.08      9.03 o
   2   5   6       33.37       31.45      2.87 o
   3   5   6       43.50       49.82      5.52 o
   4   5   6        0.88        0.22      0.93 o
   5   5   6       52.09       49.90      8.07 o
   6   5   6       16.72       15.48      3.08 o
   7   5   6       41.89       40.55     10.11 o
   8   5   6        0.67        1.27      2.94 o
   9   5   6       15.42       18.44      9.88 o
  10   5   6       23.62       31.30      6.89 o
 -10   6   6        0.00       -0.46      3.20 o
  -9   6   6        2.60        0.25      8.50 o
  -8   6   6       32.61       37.79     10.94 o
  -7   6   6       28.87       28.44     25.28 o
  -6   6   6        1.56        0.75      1.67 o
  -5   6   6       11.29       13.52      1.25 o
  -4   6   6       88.60       83.63      9.59 o
  -3   6   6        0.52        0.41      2.54 o
  -2   6   6       27.83       25.16      2.56 o
  -1   6   6      144.00      147.16     14.28 o
   0   6   6       28.57       30.99      3.05 o
   1   6   6       30.72       29.81      3.01 o
   2   6   6        0.22        2.70      1.19 o
   3   6   6       92.29        3.47     24.31 o
   4   6   6        0.71       -1.19      1.65 o
   5   6   6       15.75       18.54      8.62 o
   6   6   6        0.11        0.90      0.76 o
   7   6   6       29.77       27.57      3.59 o
   8   6   6        8.49        7.47      1.52 o
   9   6   6        1.69        0.46      2.28 o
  -8   7   6       43.98       41.28     18.97 o
  -7   7   6        0.06        0.12      3.17 o
  -6   7   6       67.24       72.25     13.57 o
  -5   7   6       66.17       76.51     13.13 o
  -4   7   6       15.13       14.24      1.87 o
  -3   7   6        0.01        1.73      7.76 o
  -2   7   6       13.35       17.02      2.22 o
  -1   7   6       18.31       24.34      3.10 o
   0   7   6        0.41       -0.99      0.50 o
   1   7   6       20.82       19.97      2.45 o
   2   7   6       15.57       16.24      4.14 o
   3   7   6        4.07        1.74      0.89 o
   4   7   6        3.51        3.76      1.14 o
   5   7   6       16.63       16.31      2.37 o
   6   7   6       11.48        9.87      1.73 o
   7   7   6        2.61        1.75      0.76 o
  -6   8   6        9.89        8.08      2.86 o
  -5   8   6        9.30       11.09      2.63 o
  -4   8   6        2.38        1.45      2.78 o
  -3   8   6       23.94       30.24      3.71 o
  -2   8   6        2.61        2.10      0.50 o
  -1   8   6       17.39       20.74      3.45 o
   0   8   6       13.73        1.66     20.35 o
   1   8   6        1.06        0.16      0.50 o
   2   8   6        4.56        6.14      0.89 o
   3   8   6        3.98        4.09      0.70 o
   4   8   6        4.11        3.65      0.65 o
 -13   1   7        1.09        0.44      2.69 o
 -12   1   7        2.78        4.14      2.06 o
 -11   1   7      198.19      187.79     35.71 o
 -10   1   7        0.08        0.04     17.74 o
  -9   1   7      687.75      174.02    100.22 o
  -8   1   7       40.38      -71.32     88.64 o
  -7   1   7      249.19      285.85     39.16 o
  -6   1   7      414.29      444.85     33.29 o
  -5   1   7      461.02      415.61     24.65 o
  -4   1   7       58.36       59.70      3.09 o
  -3   1   7        1.66        2.62      0.28 o
  -2   1   7      393.93      372.55     18.44 o
  -1   1   7       50.78       44.50      2.38 o
   0   1   7      873.82      888.29     44.17 o
   1   1   7        9.30       10.88      0.78 o
   2   1   7     1886.18     1953.34     89.13 o
   3   1   7     1311.99     1405.05     63.05 o
   4   1   7      217.19      204.84      8.50 o
   5   1   7        3.77        4.23      0.84 o
   6   1   7       89.43       84.90      3.92 o
   7   1   7      555.48      544.47     22.16 o
   8   1   7       20.15       26.26      2.84 o
   9   1   7      377.64      394.29     17.72 o
  10   1   7       69.26       60.62     22.27 o
  11   1   7       51.25       46.98     11.68 o
  12   1   7       21.68       19.29      9.82 o
 -13   2   7       11.40        9.72      3.83 o
 -12   2   7       18.30      -49.68     65.63 o
 -11   2   7        4.34        2.36      4.25 o
 -10   2   7        4.07        4.70      2.42 o
  -9   2   7      253.63      287.26     48.70 o
  -8   2   7       52.52       62.39      8.71 o
  -7   2   7       60.26       66.07      5.00 o
  -6   2   7      127.27      118.20      6.56 o
  -5   2   7       72.92       78.33      4.35 o
  -4   2   7        0.86        0.73      0.20 o
  -3   2   7     3097.70     3195.59    177.40 o
  -2   2   7       88.25       96.35      5.67 o
  -1   2   7      829.45      946.54     43.76 o
   0   2   7     1621.65     1593.43     95.16 o
   1   2   7      679.73      735.97     39.64 o
   2   2   7      134.36      120.15      6.66 o
   3   2   7      518.91      470.06     27.34 o
   4   2   7      665.98      746.26     37.06 o
   5   2   7        1.40        4.50      0.88 o
   6   2   7       85.73       82.06      4.64 o
   7   2   7      101.63      123.21     27.11 o
   8   2   7      134.65      139.21     12.45 o
   9   2   7       25.32       29.72      5.62 o
  10   2   7        1.75        1.62      3.33 o
  11   2   7        2.91        2.17      1.71 o
  12   2   7        1.38        0.39      2.32 o
 -12   3   7        2.33      100.31     80.99 o
 -11   3   7        0.44       -0.62      4.45 o
 -10   3   7        5.92        2.34      4.59 o
  -9   3   7       29.50       29.41      2.48 o
  -8   3   7      294.29      305.96     17.25 o
  -7   3   7       42.59       46.28      2.85 o
  -6   3   7       73.92       92.98      5.67 o
  -5   3   7      137.41      124.84      6.02 o
  -4   3   7        0.30        1.13      0.30 o
  -3   3   7      176.27      170.60      9.69 o
  -2   3   7       86.53       77.45      4.46 o
  -1   3   7      174.78      228.79     16.55 o
   0   3   7       17.06       18.64      1.57 o
   1   3   7      163.22      182.53     14.66 o
   2   3   7      528.46      520.95     41.75 o
   3   3   7      130.48      148.49     11.43 o
   4   3   7       77.31       80.78      6.67 o
   5   3   7      377.22      357.35     29.12 o
   6   3   7      151.16      155.94     14.30 o
   7   3   7        1.88        0.66      1.17 o
   8   3   7       24.10       26.40      6.62 o
   9   3   7        1.45        1.19     11.45 o
  10   3   7       51.45       52.07     13.18 o
  11   3   7        9.00        6.23      2.28 o
 -12   4   7        2.90        2.80     16.84 o
 -11   4   7        0.19       32.27     73.33 o
 -10   4   7        0.03        0.20      8.63 o
  -9   4   7        3.80        2.15     15.16 o
  -8   4   7       13.36       16.84      9.09 o
  -7   4   7       11.23       10.02      4.19 o
  -6   4   7       99.95       98.85      8.45 o
  -5   4   7        1.15        1.90      0.58 o
  -4   4   7       11.58        9.08      0.98 o
  -3   4   7        0.47        0.85      0.51 o
  -2   4   7       30.38       23.06      1.89 o
  -1   4   7      422.89      394.78     28.82 o
   0   4   7        0.38       -0.61      0.30 o
   1   4   7      159.54      165.92     11.76 o
   2   4   7        0.20       -1.24      0.69 o
   3   4   7        0.08        0.45      1.52 o
   4   4   7        9.35       10.30      1.24 o
   5   4   7        4.49        6.30      1.72 o
   6   4   7        4.52        2.84      0.83 o
   7   4   7       17.18       15.94      2.42 o
   8   4   7        5.48        7.14      5.86 o
   9   4   7        0.30        0.59      2.67 o
  10   4   7       10.05       14.37      3.99 o
  11   4   7        0.00       -0.11      2.09 o
 -10   5   7       24.35       44.70      5.91 o
  -9   5   7       23.55       32.71     12.55 o
  -8   5   7      284.79      332.32     75.84 o
  -7   5   7       90.42      103.55     15.07 o
  -6   5   7      660.74      697.56     78.30 o
  -5   5   7       30.46       36.84      7.12 o
  -4   5   7        1.56       92.62    126.46 o
  -3   5   7        0.07       31.91    111.84 o
  -2   5   7       26.61       26.66      6.74 o
  -1   5   7      267.32      289.35     34.82 o
   0   5   7      102.85       94.75     11.53 o
   1   5   7      157.36      152.92     18.46 o
   2   5   7      101.80      102.97     12.55 o
   3   5   7        0.60        0.23      0.70 o
   4   5   7      211.38      224.76     17.35 o
   5   5   7        1.28        2.38      0.90 o
   6   5   7       50.91       55.98      7.25 o
   7   5   7       58.39       54.27     14.29 o
   8   5   7        3.18        0.60      3.07 o
   9   5   7        1.69        2.76      2.58 o
  10   5   7       38.48       38.25      7.94 o
 -10   6   7        0.33       -1.23      4.14 o
  -9   6   7        3.05        2.24      1.27 o
  -8   6   7        7.32        8.88      1.49 o
  -7   6   7       16.37        8.79      6.18 o
  -6   6   7        2.91        5.15      4.92 o
  -5   6   7       71.03       75.17     11.02 o
  -4   6   7        9.78       13.50      2.66 o
  -3   6   7       23.61       25.55      5.06 o
  -2   6   7        0.06        0.97      0.72 o
  -1   6   7       15.44       12.97      1.46 o
   0   6   7       92.07      107.48     10.39 o
   1   6   7       44.41       44.61      4.38 o
   2   6   7        1.72        1.40      0.65 o
   3   6   7        0.01        0.56      0.75 o
   4   6   7       84.36       94.78     15.34 o
   5   6   7        6.66        6.28      1.39 o
   6   6   7        0.19        0.31      0.77 o
   7   6   7        6.07        5.34      2.37 o
   8   6   7       28.05       25.54      5.56 o
   9   6   7       41.12       45.87      9.13 o
  -8   7   7        6.49        7.14      5.95 o
  -7   7   7        2.14        0.84      3.07 o
  -6   7   7        0.00        0.39      2.29 o
  -5   7   7        5.55        3.84      5.26 o
  -4   7   7        5.06        7.77      2.09 o
  -3   7   7        1.15        0.87      0.99 o
  -2   7   7        8.87        8.78      1.33 o
  -1   7   7        3.21        3.42      0.76 o
   0   7   7        1.50        0.36      0.52 o
   1   7   7        7.67        7.79      1.22 o
   2   7   7       15.02       14.87      2.78 o
   3   7   7       24.03       25.72      3.24 o
   4   7   7        8.07        9.31      3.66 o
   5   7   7        7.64        6.54      1.37 o
   6   7   7        5.24        5.73      1.20 o
   7   7   7        1.65        1.42      0.89 o
  -5   8   7        0.00       -0.22      0.57 o
  -4   8   7        8.90       10.30      3.72 o
  -3   8   7        0.12        0.27      1.28 o
  -2   8   7        0.76        1.97      0.50 o
  -1   8   7        1.11        1.20      0.56 o
   0   8   7        2.73        1.05      0.61 o
   1   8   7        1.86        1.31      0.62 o
   2   8   7       20.58       25.70      3.01 o
   3   8   7        2.75        3.85      0.66 o
   4   8   7        2.42        1.06      1.42 o
 -13   0   8        5.45      -70.79     66.38 o
 -12   0   8       50.38       -4.13     79.56 o
 -11   0   8       30.28        1.37     88.61 o
 -10   0   8      136.27       46.17     97.14 o
  -9   0   8       52.68      -44.56     98.72 o
  -8   0   8       17.83      -49.53    101.33 o
  -7   0   8       16.21       17.88      3.72 o
  -5   0   8        0.11        4.19      1.79 o
  -4   0   8     1253.11     1322.76    118.14 o
  -3   0   8      739.88      863.91     77.23 o
  -2   0   8       52.43       68.96      6.60 o
  -1   0   8      319.29      317.12     28.49 o
   0   0   8      146.16      168.39     15.24 o
   1   0   8     1449.90     1558.15    138.95 o
   2   0   8      318.90      242.83     17.67 o
   3   0   8      523.19      653.44     47.09 o
   4   0   8      349.24      332.34     19.44 o
   5   0   8      102.76      103.20      6.66 o
   6   0   8       52.15       59.08      4.02 o
   7   0   8      272.04      304.50     43.38 o
   8   0   8       19.69       25.85      2.35 o
   9   0   8       28.75       24.96      2.72 o
  10   0   8      180.72      165.86     42.50 o
  11   0   8        5.21        2.94      3.05 o
  12   0   8       10.68        7.12      3.23 o
 -13   1   8       10.45      -25.81     63.72 o
 -12   1   8       25.18       29.03      4.05 o
 -11   1   8      133.84      145.31     21.46 o
 -10   1   8       92.04       99.18     34.55 o
  -9   1   8      224.46       -7.59     69.62 o
  -8   1   8      607.46      588.79    154.21 o
  -7   1   8       71.43       67.16      5.89 o
  -6   1   8      793.95      854.29     68.46 o
  -5   1   8      572.92      489.85     28.80 o
  -4   1   8       25.56       32.35      1.81 o
  -3   1   8      198.23      174.61      8.73 o
  -2   1   8      602.53      607.58     30.12 o
  -1   1   8      341.62      387.41     19.07 o
   0   1   8      396.95      424.17     21.08 o
   1   1   8      232.36      245.05     11.22 o
   2   1   8     1083.05     1233.33     56.66 o
   3   1   8       27.60       36.03      2.10 o
   4   1   8      320.42      350.17     15.73 o
   5   1   8       76.09       95.36      4.21 o
   6   1   8        0.11        1.58      0.67 o
   7   1   8       15.40       22.69      4.01 o
   8   1   8       37.64       46.69      4.36 o
   9   1   8       43.51       54.34      5.37 o
  10   1   8       22.98       23.49      3.86 o
  11   1   8        1.34        1.58      2.12 o
  12   1   8        7.28        3.85      3.76 o
 -13   2   8        5.47      -61.34     57.58 o
 -12   2   8        2.23        3.95      1.56 o
 -11   2   8       11.19        9.71      1.35 o
 -10   2   8       31.92       29.20      4.17 o
  -9   2   8       18.10       15.07     14.85 o
  -8   2   8      128.70      130.17     10.70 o
  -7   2   8      872.38      973.10     73.68 o
  -6   2   8      187.15      200.37     15.14 o
  -5   2   8      100.99      103.16      6.21 o
  -4   2   8      115.47      119.24      9.73 o
  -3   2   8       66.20       56.70      3.48 o
  -2   2   8      370.32      368.13     18.25 o
  -1   2   8        5.08        4.07      0.37 o
   0   2   8      551.66      541.25     29.25 o
   1   2   8      252.03      251.67     13.48 o
   2   2   8      364.99      359.37     19.34 o
   3   2   8      171.11      170.65      9.92 o
   4   2   8        0.17        6.27      4.38 o
   5   2   8        5.00        6.13      0.79 o
   6   2   8        7.91        8.42      9.64 o
   7   2   8       67.57       60.61      9.50 o
   8   2   8        4.05        3.53      1.45 o
   9   2   8        3.05        1.73      1.76 o
  10   2   8       17.79        9.49      5.00 o
  11   2   8        6.75        4.81      2.02 o
  12   2   8        5.02        6.45      2.67 o
 -12   3   8       25.40      -40.80     56.79 o
 -11   3   8       25.98       27.54      5.27 o
 -10   3   8       39.03      -83.20     74.93 o
  -9   3   8      588.00      672.40     91.44 o
  -8   3   8      176.10      176.94     44.33 o
  -7   3   8      422.69      460.48     34.71 o
  -6   3   8      132.79      132.53     10.43 o
  -5   3   8      400.17      392.81     35.38 o
  -4   3   8        0.11        0.49      0.54 o
  -3   3   8        6.70        3.25      1.20 o
  -2   3   8      381.36      454.12     27.01 o
  -1   3   8       37.32       46.38      3.78 o
   0   3   8      319.68      315.66     25.33 o
   1   3   8        1.69        1.54      0.36 o
   3   3   8      463.40      498.20     37.92 o
   4   3   8      352.82      365.05     58.50 o
   5   3   8       27.40       28.33      1.73 o
   6   3   8       72.46       75.38      6.27 o
   7   3   8       48.47       49.43      4.30 o
   8   3   8       13.16       12.90      1.50 o
   9   3   8       17.40       13.17      4.00 o
  10   3   8        2.36        2.55      2.09 o
  11   3   8        0.00        1.09      2.33 o
 -12   4   8        2.50      -21.59     59.68 o
 -11   4   8        4.78      -38.59     68.94 o
 -10   4   8       16.54      -46.08     77.50 o
  -9   4   8       67.85       64.90      8.02 o
  -8   4   8       45.48       50.59      7.96 o
  -7   4   8      240.56      234.24     24.86 o
  -6   4   8       29.91       30.65      4.59 o
  -5   4   8       50.28       51.97      2.97 o
  -4   4   8       24.28       25.23      1.99 o
  -3   4   8       60.07       79.06      6.56 o
  -2   4   8        1.11        0.10      0.64 o
  -1   4   8        1.65       -0.11      0.92 o
   0   4   8        0.30        1.08      0.79 o
   1   4   8      121.99      122.69     19.77 o
   2   4   8       31.31       32.81      5.45 o
   3   4   8       73.98       64.44      7.89 o
   4   4   8      287.35      277.13     33.30 o
   5   4   8        0.77        1.76      0.71 o
   6   4   8      138.27      158.33     11.07 o
   7   4   8        0.73        0.44      0.71 o
   8   4   8       40.22       36.79     20.10 o
   9   4   8       58.94       61.13     17.83 o
  10   4   8        8.95        5.19      2.46 o
 -10   5   8        0.49        0.28      3.99 o
  -9   5   8       18.87       18.45     17.28 o
  -8   5   8       80.49       99.74     27.17 o
  -7   5   8       22.36       24.78      6.33 o
  -6   5   8        6.71        1.77      2.45 o
  -5   5   8      174.65      214.74     28.99 o
  -4   5   8       10.18        8.76      3.18 o
  -3   5   8       32.07       32.19      5.33 o
  -2   5   8       67.82        7.99    100.98 o
  -1   5   8        0.24        0.17      3.90 o
   0   5   8      194.38      195.67     23.76 o
   1   5   8       44.71       52.99      6.58 o
   2   5   8      145.92      161.71     19.62 o
   3   5   8       41.69       47.89      5.95 o
   4   5   8       15.21       17.37      2.32 o
   5   5   8       35.57       46.16      5.75 o
   6   5   8       64.57       68.35      8.84 o
   7   5   8        1.75        2.18      0.67 o
   8   5   8        7.88        2.93      2.75 o
   9   5   8        0.75       -0.98      2.30 o
  -9   6   8        2.10        3.45      2.30 o
  -8   6   8       31.37       39.67     12.00 o
  -7   6   8       20.74       20.22     15.46 o
  -6   6   8       21.91       21.96      4.61 o
  -5   6   8        1.13        0.52      4.87 o
  -4   6   8        5.16        4.05      1.80 o
  -3   6   8        6.09        3.33      3.03 o
  -2   6   8        1.71        1.21      0.60 o
  -1   6   8        2.69        4.18      0.82 o
   0   6   8        0.41        0.21      0.63 o
   1   6   8       77.58       85.73     10.29 o
   2   6   8       29.48       28.63      3.64 o
   3   6   8        1.22        1.45      0.69 o
   4   6   8        6.96        7.84      1.60 o
   5   6   8       14.57       13.79      2.47 o
   6   6   8       49.88       56.96      9.27 o
   7   6   8       25.46       26.36      5.39 o
  -7   7   8        9.35        4.42      2.77 o
  -6   7   8       68.85       75.87     17.84 o
  -5   7   8        9.67       12.13      2.45 o
  -4   7   8        0.00        1.05      1.86 o
  -3   7   8        2.65        0.54      0.99 o
  -2   7   8        4.16        4.50      0.81 o
  -1   7   8       28.89       25.85      3.21 o
   0   7   8        0.06        0.67      0.69 o
   1   7   8        1.06        2.34      1.24 o
   2   7   8       20.84       23.40      4.03 o
   3   7   8       70.16       81.42      9.41 o
   4   7   8       50.07       57.49      9.34 o
   5   7   8        0.46        0.48      0.49 o
   6   7   8        4.14        4.57      1.26 o
  -4   8   8        0.01       -0.65      2.52 o
  -3   8   8        0.01       -0.71      0.36 o
  -2   8   8        0.71        0.97      0.86 o
  -1   8   8        0.50        0.88      0.56 o
   0   8   8        0.31       -0.52      0.58 o
   1   8   8        2.79        3.13      0.67 o
   2   8   8        4.85        8.13      1.89 o
   3   8   8        4.01        6.12      1.50 o
 -13   1   9       11.05       28.54     66.70 o
 -12   1   9      110.76      148.25     20.52 o
 -11   1   9       15.34       22.43     10.33 o
 -10   1   9      242.05      322.25     67.40 o
  -9   1   9      784.87      968.73    132.54 o
  -8   1   9       62.26       68.77      9.56 o
  -7   1   9       42.91       44.02      4.38 o
  -6   1   9       72.63       60.76      5.81 o
  -5   1   9      958.94     1013.97     90.69 o
  -4   1   9       23.77       41.65      2.47 o
  -3   1   9        1.60        2.30      0.31 o
  -2   1   9      280.13      305.16     14.84 o
  -1   1   9       75.79       79.04      4.16 o
   0   1   9      392.67      355.50     17.46 o
   1   1   9       46.40       64.93      3.13 o
   2   1   9      165.48      158.24      9.22 o
   3   1   9      221.82      243.43     12.57 o
   4   1   9     1245.11     1210.89    108.17 o
   5   1   9       85.43       91.70      8.13 o
   6   1   9        0.61        2.44      1.19 o
   7   1   9        0.08        0.45      1.01 o
   8   1   9        0.91        0.80      1.12 o
   9   1   9      178.91      169.45     36.04 o
  10   1   9       19.26       21.29      6.44 o
  11   1   9        2.13        3.07      2.00 o
 -12   2   9        0.01      105.77     91.72 o
 -11   2   9        1.46       42.84     82.90 o
 -10   2   9        1.62       11.02      8.53 o
  -9   2   9        0.00       34.68     93.92 o
  -8   2   9      123.09      140.25     11.64 o
  -7   2   9      222.68      236.11     18.92 o
  -6   2   9       24.39       27.43      3.87 o
  -5   2   9       58.32       73.81      7.23 o
  -4   2   9      284.31      298.32     17.62 o
  -3   2   9      123.63      105.36      6.28 o
  -2   2   9      106.80      124.10      6.09 o
  -1   2   9      152.50      142.22      7.06 o
   0   2   9      937.42     1035.36     55.16 o
   1   2   9       32.63       32.37      2.00 o
   2   2   9      164.30      162.60     12.12 o
   3   2   9      397.90      394.83     28.18 o
   4   2   9       51.00       36.68      3.68 o
   5   2   9       32.81       26.59      2.23 o
   6   2   9      404.33      435.51     29.07 o
   7   2   9        2.23        4.21      1.25 o
   8   2   9        7.99        8.96      1.67 o
   9   2   9       87.85       79.77     11.67 o
  10   2   9       48.05       47.60      8.13 o
  11   2   9       12.44       12.63      6.24 o
 -12   3   9        1.18       -1.03     11.58 o
 -11   3   9        0.17       24.32     62.89 o
 -10   3   9       29.85      -23.13     72.87 o
  -9   3   9      143.76       15.66     88.74 o
  -8   3   9      393.49      437.59    112.44 o
  -7   3   9       67.44       74.94     18.23 o
  -6   3   9      502.35      532.82     51.54 o
  -5   3   9       18.01       21.94      2.80 o
  -4   3   9        3.58        1.80      1.22 o
  -3   3   9        2.20        4.54      1.13 o
  -2   3   9       29.75       38.61      2.37 o
  -1   3   9      339.11      317.60     25.49 o
   0   3   9      476.01      473.08     37.93 o
   1   3   9      408.69      366.86     25.97 o
   2   3   9       71.63       59.78      5.09 o
   3   3   9       42.03       45.57      4.47 o
   4   3   9       32.48       22.59      2.39 o
   5   3   9       18.16       14.56      1.46 o
   6   3   9      395.49      398.47     36.08 o
   7   3   9        1.73        1.38      1.69 o
   8   3   9      106.94      105.70     18.76 o
   9   3   9        0.39        0.03      1.82 o
  10   3   9        2.66        0.75      2.45 o
  11   3   9        1.97        2.58      2.16 o
 -11   4   9        2.22        1.32      0.72 o
 -10   4   9        1.79        0.89     16.04 o
  -9   4   9       12.54        7.37      8.38 o
  -8   4   9       67.91      -22.93     80.39 o
  -7   4   9        0.02        2.76      4.75 o
  -6   4   9       19.01       20.60      5.38 o
  -5   4   9        0.07       -1.81      1.15 o
  -4   4   9       35.71       35.82      3.19 o
  -3   4   9        6.58        4.53      1.25 o
  -2   4   9       59.32       54.14      7.42 o
  -1   4   9       32.14       31.00      3.81 o
   0   4   9       14.13       23.98      3.07 o
   1   4   9      104.40       91.81     11.12 o
   2   4   9       52.46       49.12      6.08 o
   3   4   9       12.37       16.10      2.17 o
   4   4   9       52.46       48.14      5.96 o
   5   4   9       12.24       12.71      1.70 o
   6   4   9       92.08      107.36      9.81 o
   7   4   9       50.88       55.41     10.65 o
   8   4   9        2.84        2.43      2.20 o
   9   4   9        1.07        0.02      2.41 o
  10   4   9        0.02        0.36      2.25 o
 -10   5   9       52.00       20.60    126.13 o
  -9   5   9       43.05       55.72     14.04 o
  -8   5   9      115.76      158.15     40.08 o
  -7   5   9        0.03       41.85    130.51 o
  -6   5   9      189.16      191.38     26.38 o
  -5   5   9        1.05       -0.34      1.36 o
  -4   5   9        1.07       -1.59     10.59 o
  -3   5   9        0.04        0.01     18.42 o
  -2   5   9       10.30       11.21      4.23 o
  -1   5   9      103.09      108.37     13.22 o
   0   5   9       26.62       27.64      3.54 o
   1   5   9       78.77       81.92      9.88 o
   2   5   9      232.38      261.66     31.55 o
   3   5   9      226.94      292.85     35.46 o
   4   5   9      157.13      169.44     20.45 o
   5   5   9        7.33       10.46      3.07 o
   6   5   9        4.90        5.22      0.95 o
   7   5   9        9.07        8.13      1.76 o
   8   5   9        9.39       10.98      3.66 o
   9   5   9        3.20        4.20      2.57 o
  -9   6   9        2.26        5.72      1.05 o
  -8   6   9        0.91        1.14      2.03 o
  -7   6   9       70.75       86.21     10.59 o
  -6   6   9        0.26        0.33      1.28 o
  -5   6   9        4.10        3.53      6.73 o
  -4   6   9        1.94       29.16     92.76 o
  -3   6   9        7.74        6.08      2.22 o
  -2   6   9       81.54       83.69     10.21 o
  -1   6   9       20.88       17.87      1.98 o
   0   6   9        2.25        3.14      1.10 o
   1   6   9       40.71       46.57      5.80 o
   2   6   9        5.58        7.90      1.24 o
   3   6   9       36.04       45.05      5.61 o
   4   6   9       15.14       15.82      2.13 o
   5   6   9        0.19        0.61      1.11 o
   6   6   9       47.87       61.17     12.21 o
   7   6   9       12.10       16.62      3.51 o
  -7   7   9        0.07        0.26      2.34 o
  -6   7   9        3.30        2.60      7.85 o
  -5   7   9        3.77        4.28      1.97 o
  -4   7   9        0.64        0.92      0.51 o
  -3   7   9        2.58        3.17      1.44 o
  -2   7   9       10.47       12.03      3.02 o
  -1   7   9        5.79        6.94      1.51 o
   0   7   9        0.80       -0.87      0.87 o
   1   7   9        7.27        9.18      0.92 o
   2   7   9        4.65        3.78      0.55 o
   3   7   9        7.65        6.87      1.06 o
   4   7   9       21.66       24.04      3.11 o
   5   7   9        3.51        4.25      1.18 o
   6   7   9        1.01        1.61      0.84 o
  -3   8   9        3.81        2.61      0.51 o
  -2   8   9        1.64        1.54      0.45 o
  -1   8   9        1.96        2.44      0.71 o
   0   8   9        3.01        2.06      0.66 o
   1   8   9        0.12       -0.97      0.49 o
   2   8   9        0.10        0.40      0.82 o
 -12   0  10       62.67      -19.38     79.80 o
 -11   0  10       23.01       23.70     10.76 o
 -10   0  10       15.91      -61.40     80.80 o
  -9   0  10        7.49        4.63      2.57 o
  -8   0  10       30.49       22.31      4.62 o
  -7   0  10      519.62      580.90    112.45 o
  -6   0  10       90.00       75.08      7.75 o
  -5   0  10      271.14      273.03     24.86 o
  -4   0  10        5.76       11.43      2.17 o
  -3   0  10        6.63        8.10      1.75 o
  -2   0  10      411.78      543.09     48.69 o
  -1   0  10      205.59      237.44     21.48 o
   0   0  10      508.79      509.50     45.65 o
   1   0  10       82.09       78.05      7.35 o
   2   0  10      284.61      349.88     25.36 o
   3   0  10      107.14      151.06     13.75 o
   4   0  10       57.63       43.18      4.32 o
   5   0  10        2.82        5.29      1.29 o
   6   0  10      527.31      464.69     36.85 o
   7   0  10       23.73       22.53      2.42 o
   8   0  10        5.13        3.94      3.60 o
   9   0  10        2.40        0.76      3.26 o
  10   0  10      189.14       15.21     32.20 o
  11   0  10      161.21      130.68     74.41 o
 -12   1  10        0.37       13.93     70.89 o
 -11   1  10        1.20        9.00      8.36 o
 -10   1  10      325.00      375.88    104.03 o
  -9   1  10       50.50       62.86     15.90 o
  -8   1  10      132.00      166.57     22.86 o
  -7   1  10        2.47        2.56      0.73 o
  -6   1  10      178.08      214.80     19.88 o
  -5   1  10        0.01        1.68      1.58 o
  -4   1  10       77.25       79.95      7.32 o
  -3   1  10        0.24       -0.37      0.36 o
  -2   1  10       11.44       12.90      1.10 o
  -1   1  10      840.05      856.82     41.92 o
   0   1  10       16.71       13.38      0.84 o
   1   1  10      650.56      680.08     38.05 o
   2   1  10        4.70        3.74      0.60 o
   3   1  10      156.39      156.71     14.49 o
   4   1  10      927.89      914.24     81.78 o
   5   1  10      239.66      250.68     16.63 o
   6   1  10       34.49       31.02      4.43 o
   7   1  10        6.90        4.55      1.28 o
   8   1  10       31.72       32.63      4.70 o
   9   1  10       56.48       50.30     14.62 o
  10   1  10        0.47        1.55      2.01 o
  11   1  10       15.23        1.59      2.86 o
 -12   2  10        0.03      -47.94     59.23 o
 -11   2  10        1.54        3.72      4.78 o
 -10   2  10       44.43      -20.39     84.07 o
  -9   2  10       88.87       97.85      8.17 o
  -8   2  10       46.49       49.54      4.30 o
  -7   2  10        2.49        2.72      0.76 o
  -6   2  10        0.05       -0.69      0.85 o
  -5   2  10       16.01       13.16      2.16 o
  -4   2  10      159.56      145.68     13.47 o
  -3   2  10        6.15        3.63      0.59 o
  -2   2  10        6.11        6.05      0.53 o
  -1   2  10      101.47       91.70      4.72 o
   0   2  10     1100.01     1143.24     67.49 o
   1   2  10      105.43       94.96      5.38 o
   2   2  10      220.50      205.48     15.08 o
   3   2  10       75.83       67.50      6.64 o
   4   2  10       48.19       41.78      3.59 o
   5   2  10       23.68       23.20      2.19 o
   6   2  10       58.88       58.29      8.67 o
   7   2  10       17.91       20.30      3.63 o
   8   2  10       59.63       59.57     10.83 o
   9   2  10        8.58        5.54      2.96 o
  10   2  10        0.26       -0.67      1.90 o
  11   2  10        0.46        0.19      2.17 o
 -12   3  10       12.57       10.85     56.91 o
 -11   3  10        8.04        3.77     12.43 o
 -10   3  10       61.69       24.69     73.52 o
  -9   3  10      114.24       15.41     89.13 o
  -8   3  10      225.02       34.77     73.25 o
  -7   3  10        0.35        1.22      9.63 o
  -6   3  10        3.79        5.38      9.93 o
  -5   3  10       16.63       17.36      2.73 o
  -4   3  10        1.66        1.21      1.28 o
  -3   3  10       23.89       25.31      2.71 o
   1   3  10       42.03       31.20      4.01 o
   2   3  10       13.82       15.41      1.88 o
   3   3  10      795.10      792.51     57.10 o
   4   3  10       88.58       80.18     10.39 o
   5   3  10       28.48       30.21      2.97 o
   6   3  10       20.90       16.63      1.94 o
   7   3  10       13.02       14.14      3.42 o
   8   3  10       33.75       32.88      5.74 o
   9   3  10        0.84        1.19      2.56 o
  10   3  10        3.33        2.39      2.29 o
 -11   4  10        0.74       -0.85     17.00 o
 -10   4  10        4.43        2.54      7.66 o
  -9   4  10        1.65       -0.18     24.58 o
  -8   4  10       62.91      -12.61     73.47 o
  -7   4  10      114.71        7.44     65.75 o
  -6   4  10       27.57       21.15     11.73 o
  -5   4  10       11.61       10.32      8.17 o
  -4   4  10        0.00        0.61      3.92 o
  -3   4  10        0.00       -0.77      3.68 o
  -2   4  10      161.29      150.70     42.02 o
  -1   4  10      366.21      393.92     52.83 o
   0   4  10        1.05       14.09      7.98 o
   1   4  10       16.73       15.24      1.68 o
   2   4  10      344.30      328.72     39.62 o
   3   4  10      262.10      263.60     31.76 o
   4   4  10        3.86        3.18      0.69 o
   5   4  10      230.33      251.64     25.97 o
   6   4  10      123.02      140.98     15.63 o
   7   4  10        8.72        5.16      1.05 o
   8   4  10       51.98       50.22     10.67 o
   9   4  10       11.52        9.41      3.21 o
  10   4  10        9.93        8.28      2.84 o
 -10   5  10        8.02        9.48      8.42 o
  -9   5  10       10.82       19.63     21.05 o
  -8   5  10       50.40       65.02     41.60 o
  -7   5  10       42.36       41.95     13.87 o
  -6   5  10        2.30       19.37    111.84 o
  -5   5  10        8.52        7.29      1.81 o
  -4   5  10        3.50       -0.45      2.42 o
  -3   5  10        0.10        0.47      1.21 o
  -2   5  10       42.21        8.41     85.49 o
  -1   5  10        3.01        2.75      1.60 o
   0   5  10        2.19        1.46      0.58 o
   1   5  10        8.75        6.04      1.14 o
   2   5  10       30.43       27.29      3.48 o
   3   5  10       80.22       76.62      9.34 o
   4   5  10       55.59       66.42      6.97 o
   5   5  10       51.90       57.16      6.00 o
   6   5  10        3.56        4.71      1.02 o
   7   5  10        0.42        2.08      1.04 o
   8   5  10       34.65       33.61      6.92 o
  -8   6  10        3.69        2.30      1.26 o
  -7   6  10       26.15       31.84      4.00 o
  -6   6  10        2.51        4.50      3.77 o
  -5   6  10       61.81       -9.55     85.41 o
  -4   6  10        2.51        1.65      1.56 o
  -3   6  10        4.41        2.71      1.38 o
  -2   6  10        0.37       -1.54      0.77 o
  -1   6  10       44.48       50.52      6.90 o
   0   6  10       15.57       13.45      2.79 o
   1   6  10       48.82       50.65      5.37 o
   2   6  10        0.09        0.00      1.35 o
   3   6  10      150.90      162.73     16.78 o
   4   6  10        3.84        3.52      0.87 o
   5   6  10      133.89      173.60     34.30 o
   6   6  10        6.43        7.10      1.75 o
   7   6  10        0.44        1.31      0.89 o
  -6   7  10        8.26        7.50      1.25 o
  -5   7  10        3.53        2.48      0.59 o
  -4   7  10        0.90        0.59      0.49 o
  -3   7  10        2.04        0.71      0.77 o
  -2   7  10        1.88        0.85      0.58 o
  -1   7  10       12.14       12.01      2.57 o
   0   7  10        1.11        0.57      0.53 o
   1   7  10       10.54       11.95      1.76 o
   2   7  10       44.70       47.91      6.50 o
   3   7  10       12.70       18.07      3.81 o
   4   7  10        5.08        7.53      1.79 o
   5   7  10        0.08        1.28      0.81 o
  -1   8  10        2.52        4.26      1.08 o
 -12   1  11        0.01      101.32     82.37 o
 -11   1  11       99.99      -37.18     73.86 o
 -10   1  11        4.90       46.81     89.99 o
  -9   1  11        1.11        1.90      6.05 o
  -8   1  11      438.33      516.36     41.20 o
  -7   1  11        0.31        0.52      0.60 o
  -6   1  11      222.13      220.21     20.41 o
  -5   1  11      101.93      103.34      7.14 o
  -4   1  11        3.81        6.02      1.36 o
  -3   1  11       60.34       63.18      5.57 o
  -2   1  11       57.68       69.28     11.56 o
  -1   1  11       16.53       17.54      2.12 o
   0   1  11       28.61       26.28      1.98 o
   1   1  11        7.29        6.58      0.80 o
   2   1  11       64.77       56.66      5.66 o
   3   1  11      170.33      161.58     13.34 o
   4   1  11      603.26      613.31     41.43 o
   5   1  11        2.20        1.27      1.36 o
   6   1  11        0.53        0.19      1.36 o
   7   1  11       30.75       24.45      3.32 o
   8   1  11        0.64       -0.48      2.17 o
   9   1  11       36.23       31.78      9.82 o
  10   1  11        4.82        0.54      2.74 o
  11   1  11       30.95       35.41      5.09 o
 -12   2  11       89.64       -2.01     60.40 o
 -11   2  11        0.08       -0.98     18.19 o
 -10   2  11       21.87      -35.72     72.51 o
  -9   2  11        0.98        0.60      0.99 o
  -8   2  11       12.92       12.70      1.74 o
  -7   2  11      587.82      579.70     96.72 o
  -6   2  11        0.52        2.42     11.82 o
  -5   2  11        6.02        6.70      1.79 o
  -4   2  11      316.03      310.54     28.03 o
  -3   2  11        1.20        1.13      1.17 o
  -2   2  11      348.00      405.22     25.90 o
  -1   2  11       33.72       44.49      5.15 o
   0   2  11       72.49       66.27      4.26 o
   1   2  11       45.07       55.43      5.22 o
   2   2  11       70.75       75.56      6.33 o
   3   2  11       34.70       47.78     10.29 o
   4   2  11      213.42      225.00     15.72 o
   5   2  11      236.14      214.18     23.87 o
   6   2  11      153.05      141.50     20.55 o
   7   2  11       13.52       12.88      2.76 o
   8   2  11        1.84       19.20     10.83 o
   9   2  11        0.96        4.53      2.13 o
  10   2  11        7.83        7.17      2.99 o
 -11   3  11        0.72        2.29      8.05 o
 -10   3  11       16.51       23.01     74.31 o
  -9   3  11       10.49       14.07      9.48 o
  -8   3  11        0.97       -1.37     14.21 o
  -7   3  11       54.05       50.82      9.34 o
  -6   3  11       47.26       48.87     37.04 o
  -5   3  11        1.48        0.33      5.58 o
  -4   3  11      172.59      174.97     34.31 o
  -3   3  11        8.55       10.87      1.31 o
  -2   3  11       11.19       11.66      1.86 o
  -1   3  11        3.27        3.08      0.87 o
   0   3  11        0.00       -0.38      0.68 o
   1   3  11      383.96      387.74     51.95 o
   2   3  11       70.40       82.93      6.82 o
   3   3  11      381.60      394.43     32.88 o
   4   3  11        7.01        8.56      4.11 o
   5   3  11       85.51       83.70     10.98 o
   6   3  11        1.23        1.19      0.98 o
   7   3  11        4.87        3.95      3.50 o
   8   3  11       24.30       20.80     10.15 o
   9   3  11        7.55        6.15      1.77 o
  10   3  11        1.60        2.76      2.27 o
 -11   4  11        4.88       -5.34     53.94 o
 -10   4  11        1.57        0.68     15.00 o
  -9   4  11        0.02        2.00      8.36 o
  -8   4  11       16.40       -3.78     66.38 o
  -7   4  11        9.74        8.64      2.09 o
  -6   4  11        0.47        1.42      7.06 o
  -5   4  11      107.65      103.84     25.39 o
  -4   4  11        3.78       13.04     80.36 o
  -3   4  11        0.03       30.33     72.88 o
  -2   4  11        0.22       -0.49      7.07 o
  -1   4  11      115.90      120.84     25.27 o
   0   4  11        0.04        0.38      0.68 o
   1   4  11        7.97        8.59      1.60 o
   2   4  11      136.55      152.74     20.62 o
   3   4  11       13.19       12.50      1.95 o
   4   4  11       93.49      105.41     14.28 o
   5   4  11       58.02       66.30      9.06 o
   6   4  11        0.62       -0.07      0.71 o
   7   4  11        0.39       -1.75      1.31 o
   8   4  11        3.50        5.89      2.05 o
   9   4  11        0.01       -0.11      2.25 o
  -9   5  11       56.18      -26.73     60.74 o
  -8   5  11       10.66       15.23     13.12 o
  -7   5  11      132.71      160.41     30.27 o
  -6   5  11        5.48        8.44      1.96 o
  -5   5  11       15.88      -11.73     97.52 o
  -4   5  11        6.28       35.01     96.41 o
  -3   5  11       70.26       11.71     88.46 o
  -2   5  11        2.25        3.20      1.22 o
  -1   5  11      103.30      111.39     15.04 o
   0   5  11       49.50       45.87      6.34 o
   1   5  11       29.51       28.43      4.03 o
   2   5  11       96.97      111.66     15.11 o
   3   5  11        1.47        1.50      0.98 o
   4   5  11       21.57       23.58      3.34 o
   5   5  11       77.16       90.46     12.21 o
   6   5  11       29.68       30.86      4.26 o
   7   5  11        2.69        1.90      1.07 o
  -8   6  11        0.03        0.83      2.51 o
  -7   6  11       77.63      100.57     26.11 o
  -6   6  11       19.82       17.98      2.85 o
  -5   6  11        0.78        0.37      1.88 o
  -4   6  11        9.01        6.51      1.10 o
  -3   6  11       17.45       23.55      4.55 o
  -2   6  11       77.19       97.42     17.97 o
  -1   6  11       35.01       38.37      5.29 o
   0   6  11        1.44        1.13      0.70 o
   1   6  11        1.52        2.52      0.76 o
   2   6  11        0.09        0.32      2.35 o
   3   6  11        5.88        7.75      1.72 o
   4   6  11       67.98       87.62     11.84 o
   5   6  11       36.06       46.57      9.33 o
   6   6  11       58.19       68.96     13.69 o
  -6   7  11        0.08        0.40      2.32 o
  -5   7  11        1.38        1.06      1.15 o
  -4   7  11        3.69        4.05      0.72 o
  -3   7  11        4.67        4.96      0.88 o
  -2   7  11        1.16       -0.56      1.27 o
  -1   7  11        0.24       -0.36      1.38 o
   0   7  11        1.02        0.33      1.05 o
   1   7  11        0.10       -0.53      1.49 o
   2   7  11        2.60        3.41      0.86 o
   3   7  11        0.80       -1.43      0.72 o
   4   7  11       52.10       71.88     14.26 o
 -12   0  12       74.47       79.94     83.11 o
 -11   0  12        3.30        5.13     33.95 o
 -10   0  12       27.39       -2.77     80.96 o
  -9   0  12        1.98       41.32     97.33 o
  -8   0  12        3.05        4.55      1.42 o
  -7   0  12      681.19      746.55     64.87 o
  -6   0  12       15.07       17.85      3.33 o
  -5   0  12      165.96      169.14     15.90 o
  -4   0  12      517.64      496.31     39.35 o
  -3   0  12        0.00        1.82      0.81 o
  -2   0  12       42.51       48.14      4.96 o
  -1   0  12      144.43      146.87     13.58 o
   0   0  12        1.16        5.94      1.51 o
   1   0  12       28.53       27.32      2.72 o
   2   0  12        6.67       11.95      1.58 o
   3   0  12      297.47      279.89     20.62 o
   4   0  12      883.56      966.99     71.73 o
   5   0  12       18.44       10.08      1.50 o
   6   0  12      242.41      218.83     38.28 o
   7   0  12        0.06       -0.64      2.96 o
   8   0  12        5.67       10.50      6.49 o
   9   0  12       11.66        7.47      3.33 o
  10   0  12      163.34      209.20     38.93 o
 -12   1  12        3.94        6.53     61.88 o
 -11   1  12        4.50       47.26     74.37 o
 -10   1  12        6.76        9.98      2.20 o
  -9   1  12        0.51        0.48      3.98 o
  -8   1  12        0.95       -0.11      0.85 o
  -7   1  12      756.28      846.90     64.99 o
  -6   1  12       63.23       76.49      7.79 o
  -5   1  12      193.20      174.25     11.60 o
  -4   1  12        0.13        0.68      0.86 o
  -3   1  12        1.41       -0.03      0.71 o
  -2   1  12      231.90      239.95     13.55 o
  -1   1  12       13.05       14.43      1.32 o
   0   1  12        0.01        0.59      0.67 o
   1   1  12       15.62       17.57      1.28 o
   2   1  12       81.18       75.31      5.38 o
   3   1  12        1.96        0.78      0.67 o
   4   1  12        1.15        0.76      0.87 o
   5   1  12        8.60        5.63      1.52 o
   6   1  12       11.89       12.40      1.83 o
   7   1  12       49.61       38.44      6.97 o
   8   1  12       30.91       26.58      5.10 o
   9   1  12        1.37        4.33      1.98 o
  10   1  12        3.37        3.07      1.75 o
 -11   2  12        0.98      -51.62     61.22 o
 -10   2  12       13.73       11.54     35.28 o
  -9   2  12       52.76       60.06     13.55 o
  -8   2  12       46.67       54.87      4.67 o
  -7   2  12       62.88       61.01      9.78 o
  -6   2  12      165.45      206.12     42.63 o
  -5   2  12       40.46       43.37     32.22 o
  -4   2  12       19.81      106.05     41.29 o
  -3   2  12        6.69        7.84      1.16 o
  -2   2  12        1.40        2.26      0.71 o
  -1   2  12       45.65       41.48      4.13 o
   0   2  12        1.63        1.12      0.89 o
   1   2  12       85.79       78.16      7.93 o
   2   2  12       37.34       40.17      3.67 o
   3   2  12      157.00      167.01     12.94 o
   4   2  12        3.05        2.33      0.98 o
   5   2  12        4.53       12.58      5.74 o
   6   2  12        0.05       13.31      7.67 o
   7   2  12        1.42       -0.32      2.08 o
   8   2  12        1.88        3.45      2.10 o
   9   2  12        5.14        5.25      2.03 o
  10   2  12        0.50       -0.79      2.00 o
 -11   3  12       19.53      -29.13     52.28 o
 -10   3  12        0.17       14.25     67.26 o
  -9   3  12        2.92        1.37     12.53 o
  -8   3  12       63.87      -49.54     59.36 o
  -7   3  12      121.69      138.57     33.48 o
  -6   3  12      336.92      387.93     89.66 o
  -5   3  12       50.56       57.21     12.63 o
  -4   3  12       32.01       37.13     13.06 o
  -3   3  12        0.21       -0.83      2.24 o
  -2   3  12        2.62        0.21      1.44 o
  -1   3  12       23.07       28.35      3.93 o
   0   3  12       56.37       53.50     10.76 o
   1   3  12       55.93       54.18      4.91 o
   2   3  12      224.01      219.38     17.19 o
   3   3  12        0.49        1.37      0.94 o
   4   3  12        0.02       -0.05      0.97 o
   5   3  12        1.19        1.71      1.03 o
   6   3  12        9.91        8.37      1.91 o
   7   3  12       78.63       87.65     17.50 o
   8   3  12        1.55        2.64      1.01 o
   9   3  12       14.09       15.84      2.48 o
 -10   4  12       35.24       -2.42     55.06 o
  -9   4  12        2.53       -3.69     60.36 o
  -8   4  12       22.86       39.67     72.28 o
  -7   4  12       41.86       -3.79     85.38 o
  -6   4  12       11.52       12.23      3.48 o
  -5   4  12        6.35       29.18     85.28 o
  -4   4  12      237.52       59.43     79.34 o
  -3   4  12       35.01       10.98     70.95 o
  -2   4  12       91.78      116.32     19.66 o
  -1   4  12       10.98       12.48      2.60 o
   0   4  12      106.52      108.29     14.66 o
   1   4  12      231.57      276.00     37.15 o
   2   4  12       33.81       37.12      5.20 o
   3   4  12      104.75      118.20     16.02 o
   4   4  12      246.49      312.19     41.93 o
   5   4  12       90.67       96.96     13.11 o
   6   4  12       26.09       31.13      4.34 o
   7   4  12        4.10        5.50      1.35 o
   8   4  12        7.32        7.48      1.52 o
  -9   5  12        1.23        5.18     81.09 o
  -8   5  12       37.30       37.15      4.67 o
  -7   5  12       29.57        4.32     65.05 o
  -6   5  12        5.67        0.89      1.80 o
  -5   5  12       17.97        3.01     90.64 o
  -4   5  12        0.91        2.39      1.02 o
  -3   5  12       13.05       10.28      4.73 o
  -2   5  12       26.12       27.95      3.95 o
  -1   5  12        1.98        2.44      0.81 o
   0   5  12        0.36        1.18      0.77 o
   1   5  12       33.31       33.59      4.71 o
   2   5  12       12.40       10.24      1.65 o
   3   5  12       31.24       32.60      4.47 o
   4   5  12        5.10        1.73      2.03 o
   5   5  12        3.22        3.22      2.67 o
   6   5  12        1.73        1.76      1.11 o
   7   5  12        8.56        4.84      1.39 o
  -7   6  12       11.58       10.64      1.69 o
  -6   6  12        5.65        5.25      1.15 o
  -5   6  12       10.48       12.35      3.39 o
  -4   6  12        1.79        2.30      0.98 o
  -3   6  12       34.43       42.32      7.96 o
  -2   6  12       12.67       11.69      2.41 o
  -1   6  12       10.67        9.40      2.34 o
   0   6  12        0.01       -0.33      1.75 o
   1   6  12        1.89        1.45      0.66 o
   2   6  12       28.82       34.95      4.77 o
   3   6  12        5.58        6.41      1.11 o
   4   6  12       55.68       66.84      9.06 o
   5   6  12        2.04        5.69      2.62 o
  -5   7  12        5.58        7.20      1.51 o
  -4   7  12        0.05        1.69      0.71 o
  -3   7  12        2.95        5.50      0.89 o
  -2   7  12        4.07        5.44      0.92 o
  -1   7  12       21.16       20.50      2.65 o
   0   7  12       21.78       21.15      2.97 o
   1   7  12        0.00        0.06      0.52 o
   2   7  12       10.18       12.68      1.81 o
   3   7  12       26.27       27.58      5.60 o
 -11   1  13        5.70       51.54     78.12 o
 -10   1  13        4.00       10.81      8.96 o
  -9   1  13       55.46      -31.68     83.44 o
  -8   1  13      115.76      124.13     17.11 o
  -7   1  13      465.25      516.95     45.67 o
  -6   1  13       99.70      119.24     48.90 o
  -5   1  13       93.39       96.22     26.94 o
  -4   1  13        1.74        2.25      5.69 o
  -3   1  13        1.42        2.27      4.73 o
  -2   1  13      230.76      236.00     13.89 o
  -1   1  13      436.89      425.56     23.65 o
   0   1  13      200.43      188.95     10.66 o
   1   1  13        9.57       10.32      1.31 o
   2   1  13       51.55       52.21      3.80 o
   3   1  13       69.70       67.75      4.66 o
   4   1  13      189.13      179.85     12.92 o
   5   1  13        4.46        3.99      1.16 o
   6   1  13       25.47       20.34      4.40 o
   7   1  13      125.10      118.34     15.18 o
   8   1  13        0.93       -5.55      7.59 o
   9   1  13        0.03        2.72      1.75 o
 -11   2  13       20.84       24.46     63.19 o
 -10   2  13       11.54       12.13     18.15 o
  -9   2  13        0.42       -1.46     10.54 o
  -8   2  13        0.17        0.25      1.48 o
  -7   2  13       22.36       30.06      3.50 o
  -6   2  13        0.74        2.28      1.38 o
  -5   2  13      144.62       46.46     99.59 o
  -4   2  13      220.91       -5.18     23.76 o
  -3   2  13       31.16       24.25     10.15 o
  -2   2  13       49.86       55.72      6.16 o
  -1   2  13      227.03      252.28     18.93 o
   0   2  13        1.92        2.80      1.78 o
   1   2  13      340.43      348.72     26.26 o
   2   2  13        2.27        0.81      4.37 o
   3   2  13      546.53      613.48     48.05 o
   4   2  13      213.77      207.60     15.00 o
   5   2  13       39.12       41.13      3.45 o
   6   2  13       20.47       12.60      2.94 o
   7   2  13        1.79        0.39      2.09 o
   8   2  13        2.98        5.68      2.73 o
   9   2  13       59.09       68.83     13.49 o
 -10   3  13        3.71       -6.22     55.61 o
  -9   3  13        3.90      -23.43     53.45 o
  -8   3  13       25.64       24.52      5.80 o
  -7   3  13       99.83       31.38     98.34 o
  -6   3  13      193.81       -4.49     88.47 o
  -5   3  13        2.02        5.40      7.31 o
  -4   3  13        9.90        4.89      2.49 o
  -3   3  13        0.78       37.36     80.12 o
  -2   3  13        8.11        7.52      4.37 o
  -1   3  13        0.14        3.11      9.51 o
   0   3  13       82.29       79.14      6.58 o
   1   3  13      533.71      539.30     43.00 o
   2   3  13      450.30      439.24     36.36 o
   3   3  13       19.94       20.98      2.50 o
   4   3  13       63.21       61.13      5.68 o
   5   3  13        3.35        2.55      0.88 o
   6   3  13        3.08        4.20      0.96 o
   7   3  13       99.71      120.24     16.56 o
   8   3  13        6.02        4.83      1.17 o
   9   3  13        0.21        0.99      1.61 o
 -10   4  13        1.20       18.71     51.95 o
  -9   4  13        9.69        6.38     57.93 o
  -8   4  13        3.00       -5.82     57.71 o
  -7   4  13        0.01      -16.79     85.91 o
  -6   4  13       10.92       13.66      9.51 o
  -5   4  13       10.76       15.00      8.69 o
  -4   4  13       20.29       -7.53     68.58 o
  -3   4  13       26.10       -2.97     64.72 o
  -2   4  13       24.97       25.14      7.28 o
  -1   4  13        8.91       11.73      2.08 o
   0   4  13       40.37       55.69      7.49 o
   1   4  13       24.43       34.47      4.81 o
   2   4  13       16.05       26.57      3.79 o
   3   4  13       23.51       29.81      4.16 o
   4   4  13        8.68       11.13      7.09 o
   5   4  13        3.88        5.79      1.10 o
   6   4  13        0.18        1.72      0.73 o
   7   4  13        0.00       -1.35      0.83 o
   8   4  13        7.11        9.92      2.06 o
  -8   5  13        4.53        4.96     52.95 o
  -7   5  13      159.20       25.72     60.87 o
  -6   5  13      113.41        6.95     84.97 o
  -5   5  13        0.09       -1.44      0.90 o
  -4   5  13        3.21       20.71     75.70 o
  -3   5  13       13.92       13.70      2.83 o
  -2   5  13       35.76       36.54      5.04 o
  -1   5  13        6.40        5.71      1.56 o
   0   5  13       35.10       40.20      5.59 o
   1   5  13        0.75        0.43      0.69 o
   2   5  13      166.66      207.75     27.92 o
   3   5  13       21.06       27.53      3.87 o
   4   5  13        3.38        2.33      1.05 o
   5   5  13        0.23        1.09      1.34 o
   6   5  13        0.31       -0.28      0.61 o
  -6   6  13        9.78       11.56      1.56 o
  -5   6  13       28.91       30.79      5.80 o
  -4   6  13       47.23       55.84     10.38 o
  -3   6  13       34.97       52.87      9.83 o
  -2   6  13       10.24       11.90      2.44 o
  -1   6  13        9.14        7.49      1.26 o
   0   6  13       17.95       21.08      3.00 o
   1   6  13       11.70       10.04      1.57 o
   2   6  13        7.64        7.49      1.24 o
   3   6  13       51.83       66.08      8.95 o
   4   6  13       86.04      114.99     15.46 o
   5   6  13        1.72        1.95      0.87 o
  -3   7  13        0.00        0.97      0.64 o
  -2   7  13       15.11       20.13      3.86 o
  -1   7  13       44.03       54.68     10.12 o
   0   7  13        3.44        5.26      1.21 o
   1   7  13       10.52       12.11      2.38 o
 -10   0  14       27.49       34.94     20.54 o
  -9   0  14        9.79       58.96     91.61 o
  -8   0  14      246.76      300.68     58.30 o
  -7   0  14       15.00       17.91      3.00 o
  -6   0  14       31.75       35.53      4.58 o
  -5   0  14      277.80      300.12    125.28 o
  -4   0  14        4.55        2.96      2.03 o
  -3   0  14      102.71       86.14     23.36 o
  -2   0  14      953.23     1049.56     83.61 o
  -1   0  14      596.31      647.64     51.26 o
   0   0  14     1072.86     1094.36     86.46 o
   1   0  14       50.23       60.56      5.48 o
   2   0  14       43.57       59.08     10.59 o
   3   0  14        6.96        4.47      1.36 o
   4   0  14      370.25      361.92     48.88 o
   5   0  14       11.88       12.75      4.73 o
   6   0  14       21.64       27.74      6.94 o
   7   0  14       36.32       42.87      9.02 o
   8   0  14       92.59      126.54     23.61 o
   9   0  14       28.05       36.40      7.35 o
 -11   1  14        9.12       -4.66     63.63 o
 -10   1  14        6.34        7.02     15.76 o
  -9   1  14        2.19        1.47      4.70 o
  -8   1  14        0.36       -0.63      0.63 o
  -7   1  14      390.62      442.42    120.09 o
  -6   1  14       17.89       19.58     11.26 o
  -5   1  14        7.31        3.36     14.47 o
  -4   1  14        2.09        0.26      0.97 o
  -3   1  14        3.08        4.51      8.28 o
  -2   1  14       14.24       10.41      5.75 o
  -1   1  14      341.79      343.63     19.62 o
   0   1  14      335.85      355.12     24.61 o
   1   1  14       41.12       49.52      4.22 o
   2   1  14      159.93      159.48     11.03 o
   3   1  14      344.50      356.19     23.41 o
   4   1  14      109.03      103.99      7.82 o
   5   1  14       16.42       26.08      7.49 o
   6   1  14       11.13       25.61     10.67 o
   7   1  14       38.13       31.66      5.20 o
   8   1  14        1.44        3.04      1.81 o
   9   1  14        0.17        1.79      2.19 o
 -10   2  14        2.60      -49.00     66.30 o
  -9   2  14        0.57       -0.67      1.67 o
  -8   2  14        5.30        3.92      3.80 o
  -7   2  14       77.56       95.33     25.04 o
  -6   2  14       14.01       21.44      2.53 o
  -5   2  14       59.29       63.88     28.26 o
  -4   2  14        9.34        8.65      1.85 o
  -3   2  14        0.46        1.63      1.01 o
  -2   2  14       73.30       62.51     10.89 o
  -1   2  14        2.54        0.07      9.55 o
   0   2  14      133.29      139.85     22.05 o
   1   2  14       38.52       40.47      4.24 o
   2   2  14       52.32       53.92      7.85 o
   3   2  14       25.96       19.82      3.68 o
   4   2  14        1.72        1.14      0.99 o
   5   2  14        8.08        7.91      2.63 o
   6   2  14        4.69        3.50      2.32 o
   7   2  14        1.07        1.62      2.70 o
   8   2  14        6.06        4.59      2.62 o
 -10   3  14        5.03       33.39     56.12 o
  -9   3  14       29.80       17.64     54.44 o
  -8   3  14       54.27       59.12     32.25 o
  -7   3  14       90.98        7.23     85.57 o
  -6   3  14       57.38       63.85     12.65 o
  -5   3  14        2.83       -3.50     79.87 o
  -4   3  14        1.55        0.54      1.16 o
  -3   3  14       22.40       16.47     11.95 o
  -2   3  14       37.31       37.92      5.33 o
  -1   3  14       86.68       85.67     25.50 o
   0   3  14       15.48       20.56      2.62 o
   1   3  14        0.05       -0.24      0.69 o
   2   3  14      212.39      206.55     18.61 o
   3   3  14       30.32       37.52      5.22 o
   4   3  14       55.07       67.18      9.17 o
   5   3  14        6.49        5.45      1.79 o
   6   3  14       22.82       24.73      3.47 o
   7   3  14       16.23       16.66      2.62 o
   8   3  14        1.54        1.78      0.77 o
  -9   4  14       11.97       19.67     51.27 o
  -8   4  14        4.59       17.85     56.51 o
  -7   4  14        8.75        9.59     58.05 o
  -6   4  14        7.94      -10.14     67.61 o
  -5   4  14       19.64       15.67     17.75 o
  -4   4  14      227.90       -9.36     63.26 o
  -3   4  14      138.43       18.89     59.87 o
  -2   4  14       19.93       18.46      2.72 o
  -1   4  14       16.04       13.21      2.05 o
   0   4  14       26.03       28.83      4.08 o
   1   4  14      221.98      277.99     37.36 o
   2   4  14       16.76       19.57      2.89 o
   3   4  14      514.25      653.74     87.62 o
   4   4  14        2.18        1.74      0.74 o
   5   4  14        3.28        1.98      0.73 o
   6   4  14        2.71        2.54      0.76 o
   7   4  14       29.62       40.75      7.60 o
  -8   5  14       11.25       20.23     69.13 o
  -7   5  14       10.97       26.29     52.13 o
  -6   5  14        7.03       10.34      6.83 o
  -5   5  14        0.63       13.38     68.34 o
  -4   5  14       22.31       19.65      3.84 o
  -3   5  14        4.46        3.17      1.09 o
  -2   5  14        7.66        4.82      1.01 o
  -1   5  14       33.71       33.47      4.66 o
   0   5  14       36.39       44.53      6.15 o
   1   5  14       11.88        8.77      1.46 o
   2   5  14      174.15      211.99     28.51 o
   3   5  14       33.96       49.48      6.76 o
   4   5  14        0.37        1.09      0.64 o
   5   5  14        0.90        1.26      0.59 o
   6   5  14        1.85        2.66      0.89 o
  -5   6  14        1.11        3.17      0.90 o
  -4   6  14       27.75       25.42      4.84 o
  -3   6  14       18.87       25.72      4.92 o
  -2   6  14        0.30        0.35      0.72 o
  -1   6  14        0.61        0.01      0.57 o
   0   6  14        1.26        0.80      0.57 o
   1   6  14        9.32        8.82      1.62 o
   2   6  14        1.26        0.83      0.54 o
   3   6  14       15.84       19.10      2.66 o
 -10   1  15        3.78      -42.27     64.98 o
  -9   1  15        0.18       78.78     88.36 o
  -8   1  15        0.20       -1.22      1.73 o
  -7   1  15      154.15      -30.26    118.37 o
  -6   1  15       84.08      -37.93    111.06 o
  -5   1  15        4.16        2.56     16.13 o
  -4   1  15        1.57        4.21      5.01 o
  -3   1  15        8.50        5.09      1.95 o
  -2   1  15      258.80      241.03     44.47 o
  -1   1  15      237.62       58.16     36.62 o
   0   1  15        7.96        9.53      1.30 o
   1   1  15       42.09       37.30      5.25 o
   2   1  15       17.18       16.29      5.00 o
   3   1  15      182.70      180.58     12.78 o
   4   1  15      105.60      107.41     12.19 o
   5   1  15       55.55       52.05      6.52 o
   6   1  15        0.10        1.17      2.06 o
   7   1  15        0.65        1.72      1.84 o
   8   1  15        0.28       -4.01      2.00 o
 -10   2  15        0.34      -42.96     51.04 o
  -9   2  15       52.11       13.63     55.72 o
  -8   2  15       56.56       66.12     14.59 o
  -7   2  15        7.67        6.94      1.78 o
  -6   2  15       16.08        8.39      9.11 o
  -5   2  15        4.24      -22.25     87.14 o
  -4   2  15      117.92      107.55     15.33 o
  -3   2  15      578.85      599.18     52.25 o
  -2   2  15      367.55      372.15     32.09 o
  -1   2  15       12.60        7.53      3.56 o
   0   2  15       70.48       82.01     14.84 o
   1   2  15       69.98       78.33     10.16 o
   2   2  15       19.53       20.54      2.04 o
   3   2  15       66.86       67.19      9.18 o
   4   2  15       14.64       14.59      2.51 o
   5   2  15        0.07        0.90      1.92 o
   6   2  15        0.78        1.51      2.97 o
   7   2  15       71.06       90.05     17.45 o
   8   2  15       17.94       23.36      3.54 o
  -9   3  15        1.23       23.65     52.29 o
  -8   3  15        1.68      -11.01     48.73 o
  -7   3  15       13.63        8.38      7.17 o
  -6   3  15        3.43       14.43     76.28 o
  -5   3  15       44.65      -28.41     72.36 o
  -4   3  15      105.92       31.25     71.87 o
  -3   3  15      279.48      278.26     84.13 o
  -2   3  15       31.13       35.99      8.98 o
  -1   3  15       92.31      106.75     12.67 o
   0   3  15        5.83        4.65      0.98 o
   1   3  15        2.31        4.06      1.52 o
   2   3  15      444.55      551.13     73.95 o
   3   3  15       25.07       26.10      3.73 o
   4   3  15       24.08       24.82      3.51 o
   5   3  15        6.85        6.04      2.22 o
   6   3  15        0.04        0.07      0.82 o
   7   3  15        0.85       -0.77      0.69 o
  -8   4  15        0.83       -6.73     50.19 o
  -7   4  15        0.65      -26.57     48.36 o
  -6   4  15        6.77      -21.06     81.32 o
  -5   4  15        3.14        3.72      4.18 o
  -4   4  15        2.49        5.22      1.42 o
  -3   4  15        3.52        5.44      1.55 o
  -2   4  15       17.33       21.02      3.67 o
  -1   4  15        0.24       -0.27      1.16 o
   0   4  15        0.23        1.00      0.76 o
   1   4  15        5.98        5.69      1.22 o
   2   4  15        4.00        3.90      0.91 o
   3   4  15       11.97       16.61      2.78 o
   4   4  15        8.57        6.97      1.21 o
   5   4  15        0.37        1.25      0.63 o
   6   4  15        2.60        4.63      1.20 o
  -5   5  15       14.52       10.26      2.16 o
  -4   5  15        0.20        1.17      0.84 o
  -3   5  15       56.68       49.39      9.19 o
  -2   5  15        7.15        7.51      1.71 o
  -1   5  15        1.63        1.71      0.67 o
   0   5  15       20.60       27.16      3.77 o
   1   5  15        2.58        3.74      0.84 o
   2   5  15       33.77       36.37      7.40 o
   3   5  15       48.45       65.05      8.81 o
   4   5  15        7.24        9.00      1.35 o
  -4   6  15       42.46       47.32      8.76 o
  -3   6  15       19.81       12.59      2.51 o
  -2   6  15       10.28       15.55      3.03 o
  -1   6  15       24.34       28.01      5.28 o
   0   6  15        0.00        0.95      0.97 o
   1   6  15        7.06        7.25      1.56 o
   2   6  15        0.39        2.16      0.56 o
  -9   0  16       16.50       61.67     90.54 o
  -8   0  16        0.55       47.77     83.05 o
  -7   0  16      155.60      201.81     39.18 o
  -6   0  16      278.57       22.07     33.55 o
  -5   0  16       30.54      -57.13     28.57 o
  -4   0  16       96.12       94.98      8.99 o
  -2   0  16       19.87       17.74      2.49 o
  -1   0  16        8.98        4.82     18.51 o
   0   0  16        2.95        5.12      1.11 o
   1   0  16       29.61       35.25     25.06 o
   2   0  16       20.17       23.01      4.86 o
   3   0  16        1.11        1.35      1.02 o
   4   0  16        9.43        7.52      3.25 o
   5   0  16        0.07       -0.35      2.97 o
   6   0  16        4.16        0.29      2.64 o
   7   0  16       45.81       57.05     11.34 o
 -10   1  16        0.93       48.31     68.83 o
  -9   1  16        8.50       49.80     60.93 o
  -8   1  16       11.37       23.59      9.46 o
  -7   1  16        0.92        0.07      8.63 o
  -6   1  16       16.98      -51.68    101.47 o
  -5   1  16      124.80       43.09    449.14 o
  -4   1  16       10.63      -25.25     19.64 o
  -3   1  16      190.14      197.71     39.67 o
  -2   1  16      126.95      126.13     41.51 o
  -1   1  16        0.08       -2.01      8.38 o
   0   1  16        1.03        0.69      5.54 o
   1   1  16       18.50       17.82      2.98 o
   2   1  16        6.02        3.63      1.95 o
   3   1  16       26.26       25.65      5.12 o
   4   1  16        5.48        8.20      5.06 o
   5   1  16       12.74        4.14      3.33 o
   6   1  16       19.71       17.67      4.25 o
   7   1  16        3.16        4.28      2.64 o
  -9   2  16        0.30       22.41     49.02 o
  -8   2  16        1.54       15.94     53.76 o
  -7   2  16        2.28        1.42      3.61 o
  -6   2  16       16.59       14.80      3.56 o
  -5   2  16       29.64      -10.59     79.57 o
  -4   2  16       28.22        7.03     77.20 o
  -3   2  16       40.58       -0.97    438.29 o
  -2   2  16       16.98       18.00      3.95 o
  -1   2  16       14.86       12.20      6.15 o
   0   2  16       68.73       73.48     24.21 o
   1   2  16        8.10        7.60      1.71 o
   2   2  16        3.52        3.13      0.91 o
   3   2  16        3.73        5.67      1.12 o
   4   2  16        3.98        5.92      1.12 o
   5   2  16        0.02       -0.57      0.63 o
   6   2  16        0.02       -0.28      0.72 o
   7   2  16        0.12        1.94      1.81 o
  -8   3  16        4.03        9.29     44.25 o
  -7   3  16        4.57      -20.64     65.82 o
  -6   3  16        6.55        6.91      6.15 o
  -5   3  16        2.61      -11.23     62.58 o
  -4   3  16       24.69        4.07     63.87 o
  -3   3  16       96.75       -4.06     59.86 o
  -2   3  16       82.99       93.60     17.31 o
  -1   3  16        2.75        2.30      0.82 o
   0   3  16        0.84        1.71      0.95 o
   1   3  16       60.47       72.74      9.93 o
   2   3  16       68.94       82.22     11.15 o
   3   3  16       90.51      104.91     13.97 o
   4   3  16        0.11        0.02      0.62 o
   5   3  16        0.89        1.66      0.64 o
   6   3  16        3.50        4.28      1.14 o
  -7   4  16        0.32      -20.53     45.80 o
  -6   4  16        3.34       23.68     71.38 o
  -5   4  16        0.16        8.12     69.94 o
  -4   4  16       77.11       76.22     14.09 o
  -3   4  16      168.65      191.95     35.25 o
  -2   4  16       18.95       16.63      2.41 o
  -1   4  16       57.36       67.12      9.14 o
   0   4  16        1.39       -1.46      0.94 o
   1   4  16        0.04       -0.96      0.63 o
   2   4  16      121.55      145.72     19.58 o
   3   4  16       36.88       39.30      5.42 o
   4   4  16        1.80        1.58      1.25 o
   5   4  16        1.62       -0.08      0.62 o
  -5   5  16        4.35        3.77      1.08 o
  -4   5  16        0.19        1.86      0.88 o
  -3   5  16       27.35       32.26      6.09 o
  -2   5  16        3.92        1.87      0.83 o
  -1   5  16        0.96        1.54      1.24 o
   0   5  16        2.21        1.78      2.45 o
   1   5  16        2.39        1.03      0.75 o
   2   5  16       11.25        9.19      1.40 o
   3   5  16        0.05        1.40      0.53 o
  -9   1  17       25.37       42.24     52.63 o
  -8   1  17       41.80       20.60     58.01 o
  -7   1  17       28.31       41.62     11.97 o
  -6   1  17        1.13        1.60      2.11 o
  -5   1  17      128.89       10.22     86.69 o
  -4   1  17        0.78        8.28     48.10 o
  -3   1  17      133.92        6.26     17.56 o
  -2   1  17       51.90       15.91     17.22 o
  -1   1  17      105.41       31.39     17.09 o
   0   1  17       56.37       30.23     17.86 o
   1   1  17       33.32       34.66     13.04 o
   2   1  17       59.08       61.82      8.06 o
   3   1  17        1.03       -0.85      2.72 o
   4   1  17        0.85        1.45      0.73 o
   5   1  17        8.09        7.09      1.64 o
   6   1  17        1.00        1.64      0.79 o
  -8   2  17        7.40        6.30     46.89 o
  -7   2  17       12.56       10.83     71.96 o
  -6   2  17        7.21        7.00      3.26 o
  -5   2  17        0.06       -0.91     71.27 o
  -4   2  17       73.88        9.16     69.89 o
  -3   2  17      123.88       11.32     65.47 o
  -2   2  17        3.10       44.30     33.73 o
  -1   2  17       53.77        1.37     31.91 o
   0   2  17       17.49       23.13      6.54 o
   1   2  17        0.02       -0.80      0.70 o
   2   2  17       73.78       83.73     11.33 o
   3   2  17        2.52        1.67      1.76 o
   4   2  17        6.41        7.25      3.01 o
   5   2  17        0.01        0.01      1.32 o
   6   2  17        0.48        0.10      0.69 o
  -8   3  17        2.38        4.86     55.45 o
  -7   3  17        8.60       -8.87     54.21 o
  -6   3  17       66.12       32.70     59.86 o
  -5   3  17        2.33        0.70      3.34 o
  -4   3  17       14.69       -1.93     53.50 o
  -3   3  17        1.49        4.68     13.35 o
  -2   3  17        0.00        0.46      0.72 o
  -1   3  17        0.02       -0.95      1.41 o
   0   3  17        2.72        1.74      0.76 o
   1   3  17        3.22        4.02      0.93 o
   2   3  17       49.88       61.19      8.33 o
   3   3  17       65.73       92.54     12.52 o
   4   3  17        4.49        7.96      1.28 o
   5   3  17        2.75        0.96      0.74 o
  -3   4  17       15.03       14.21      2.86 o
  -2   4  17       15.49       19.39      2.75 o
  -1   4  17        4.36        5.85      1.06 o
   0   4  17        0.09       -0.67      0.89 o
   1   4  17        8.87        8.29      1.35 o
   2   4  17        7.97        7.58      2.39 o
   3   4  17        2.34        3.72      0.76 o
   4   4  17        1.27        3.36      1.20 o
  -3   5  17        4.21       11.35      2.27 o
  -2   5  17       13.12       13.10      2.58 o
  -1   5  17       31.27       43.84      5.98 o
   0   5  17        7.38       10.96      1.62 o
   1   5  17        7.86        8.12      1.24 o
  -8   0  18       15.78        5.92     97.77 o
  -7   0  18      295.09       53.39    102.53 o
  -6   0  18       47.49       60.72     11.77 o
  -5   0  18       33.83      -30.02     23.25 o
  -4   0  18       55.39      -19.30     22.62 o
  -3   0  18        0.79      -39.38     19.69 o
  -2   0  18        0.01       42.54     26.86 o
  -1   0  18       99.48       24.86     23.63 o
   0   0  18      119.34       60.82     26.56 o
   1   0  18       15.04       16.96     19.93 o
   2   0  18        0.26      -24.48     16.72 o
   3   0  18       28.50      199.92     54.92 o
   4   0  18       13.80      127.37     36.01 o
   5   0  18       12.40        7.81      1.71 o
  -8   1  18       32.26        5.67     48.52 o
  -7   1  18       15.21       -3.44     76.76 o
  -6   1  18        0.34        0.18      4.25 o
  -5   1  18       19.62       20.50      8.63 o
  -4   1  18        4.86        8.67     26.53 o
  -3   1  18        1.58      -14.87     15.23 o
  -2   1  18        2.20        6.81      5.20 o
  -1   1  18        2.59        4.46      3.09 o
   0   1  18       50.10       55.69     16.53 o
   1   1  18        1.08        0.23      1.85 o
   2   1  18        8.84       13.20      2.94 o
   3   1  18        6.60        6.27      8.07 o
   4   1  18       11.83      172.13     49.41 o
   5   1  18        2.27       37.99     17.93 o
  -7   2  18        0.59       14.22     62.86 o
  -6   2  18        7.87       15.95     63.07 o
  -5   2  18       26.31        0.51     61.22 o
  -4   2  18       67.87        5.91     62.32 o
  -3   2  18        4.07       30.27     29.53 o
  -2   2  18        4.31        8.98      2.63 o
  -1   2  18        0.21        1.83      3.37 o
   0   2  18        5.52        8.41      6.12 o
   1   2  18        4.85        5.04      6.39 o
   2   2  18        2.73        2.41     12.85 o
   3   2  18       18.04       87.52     33.28 o
   4   2  18       23.58       24.92      3.46 o
   5   2  18        8.00      222.06     61.01 o
  -6   3  18       51.56       31.70     62.74 o
  -3   3  18        9.15       17.81      3.81 o
  -2   3  18       14.98       17.69      3.78 o
  -1   3  18        5.59        8.77      3.47 o
   0   3  18        0.04        0.97      0.99 o
   1   3  18        1.72        2.17     13.25 o
   2   3  18        0.03       77.18     34.44 o
   3   3  18       11.53      148.10     46.77 o
   4   3  18        1.28        2.61      3.28 o
  -2   4  18       31.88       36.44      4.97 o
  -1   4  18        2.56        3.07      0.74 o
   0   4  18        0.30        0.28      1.66 o
   1   4  18       22.59       20.25      4.18 o
   2   4  18       28.28       34.05      6.86 o
  -6   1  19       11.16       -2.97     54.13 o
  -5   1  19       32.75       78.55     31.65 o
  -4   1  19        2.86       24.41     25.90 o
  -3   1  19        1.35      -19.17     25.93 o
  -2   1  19        0.38       -5.11     20.16 o
  -1   1  19        0.74      -14.56     19.96 o
   0   1  19        0.09        7.20     19.91 o
   1   1  19       24.23       51.04     24.54 o
   2   1  19        0.30       24.55     20.26 o
   3   1  19       14.12      119.19     35.85 o
   4   1  19        4.25       86.32     26.31 o
  -6   2  19        0.73      -34.99     50.06 o
  -5   2  19       14.34      -15.26     51.70 o
  -4   2  19       29.39      -23.38     22.75 o
  -3   2  19       11.57       14.62     23.45 o
  -2   2  19        2.85       17.65     25.32 o
  -1   2  19        2.32       38.64     27.60 o
   0   2  19       23.55       35.99      9.95 o
   1   2  19       35.64      186.42     54.80 o
   2   2  19       24.31      307.60     83.29 o
   3   2  19       29.48      394.57    103.73 o
  -1   3  19        0.56        4.47      4.31 o
   0   3  19        1.83        0.38      0.92 o
   1   3  19        0.32        2.17      2.25 o
   2   3  19       22.14      168.30     49.37 o
  -5   0  20       65.89       19.18     67.81 o
  -4   0  20        6.47       -1.80     65.72 o
  -3   0  20        6.31        4.06    386.52 o
  -2   0  20        2.87       18.94     16.93 o
  -1   0  20        6.98       13.13     15.83 o
   0   0  20       58.51       71.35     23.92 o
  -5   1  20       17.39       12.35     44.28 o
  -4   1  20        1.32      -24.15     17.53 o
  -3   1  20        2.59        3.44     18.37 o
  -2   1  20       11.93        6.64     18.33 o
  -1   1  20        5.44        5.54     17.91 o
   0   1  20        4.14      130.69     40.37 o
   1   1  20        1.05        4.74     14.88 o
   2   1  20        7.43       34.58     16.39 o
  -3   2  20        2.18      -11.35     21.29 o
  -2   2  20        8.30      -17.68     20.52 o
  -1   2  20        0.13      -36.20     18.10 o
   0   2  20        1.55      -14.12     17.40 o
   1   2  20       13.61       55.62     23.74 o
 
